# Supplementary material for: Effects of a health educational intervention on malaria knowledge, motivation, and behavioural skills: a randomized controlled trial
Source: Malar J. 2019 Feb 20;18:41. doi: 10.1186/s12936-019-2676-3 (PMC6381678; doi:10.1186/s12936-019-2676-3)
Supplement: Supplementary file 2 — Additional file 2. Raw data of the study. [file 12936_2019_2676_MOESM2_ESM.xlsx]

## Sheet: Sheet1
SNO	GROUP	AGE	ETHNICITY	MARRITAL	FAM_TYPE	RES_TYPE	EDUC	EMPLOY	EARN	INCOME_LEVEL	Bas+L1:BD1_K1	Bas_K2	Bas_K3	Bas_K4	Bas_K5	Bas_K6	Bas_K7	Bas_K8	Bas_K9	Bas_K10	Bas_K11	Bas_K12	Bas_K13	Bas_K14	Bas_K15	Bas_K16	Bas_K17	Bas_K18	Bas_K19	Bas_K20	Bas_K21	Bas_K22	Bas_K23	Bas_K24	Bas_K25	Bas_K26	Bas_K27	Bas_K28	Bas_K29	Bas_K30	Bas_K31	Bas_K32	Bas_K33	Bas_K34	Bas_K35	Bas_K36	Bas_K37	Bas_K38	Bas_K39
1	CONTROL	30	kanuri	married	monogamy	permanentresident	none	none	0	1	yes	yes	yes	yes	yes	no	no	no	no	don't know	don't know	don't know	don't know	don't know	no	don't know	no	no	don't know	don't know	no	yes	yes	don't know	yes	yes	no	yes	yes	yes	no	no	no	yes	yes	yes	yes	yes	yes
2	INTERVENTION	30	hausa	married	polygamy	permanentresident	none	self-emplyed	2000	2	yes	no	yes	yes	yes	yes	yes	yes	yes	yes	yes	yes	yes	yes	yes	no	yes	yes	yes	yes	yes	yes	yes	yes	yes	yes	yes	no	no	no	yes	no	yes	yes	yes	no	yes	no	yes
3	CONTROL	20	fulani	married	monogamy	permanentresident	primary	none	0	1	yes	no	no	no	no	yes	yes	yes	yes	yes	yes	yes	yes	yes	don't know	yes	yes	yes	yes	no	no	no	no	no	yes	yes	yes	yes	no	no	yes	no	yes	no	yes	no	yes	yes	no
4	INTERVENTION	20	others	married	monogamy	IDP	none	none	0	1	yes	no	yes	yes	no	yes	no	no	no	yes	yes	yes	yes	yes	yes	yes	yes	yes	yes	yes	yes	yes	yes	yes	no	no	no	no	no	yes	don't know	don't know	yes	yes	yes	yes	yes	yes	don't know
5	INTERVENTION	32	hausa	married	polygamy	permanentresident	none	self-emplyed	7000	2	yes	yes	yes	yes	yes	yes	yes	yes	yes	yes	yes	yes	yes	don't know	don't know	don't know	no	no	yes	yes	yes	yes	yes	yes	yes	yes	don't know	yes	yes	don't know	yes	don't know	don't know	yes	no	yes	don't know	don't know	don't know
6	INTERVENTION	28	kanuri	married	polygamy	IDP	tertiary	self-emplyed	15000	2	yes	yes	yes	no	no	yes	yes	no	yes	no	yes	yes	yes	no	yes	yes	yes	yes	yes	yes	yes	no	yes	yes	yes	yes	no	don't know	no	no	no	yes	yes	yes	yes	yes	no	don't know	don't know
7	INTERVENTION	22	babur	married	monogamy	permanentresident	secondary	self-emplyed	4000	2	yes	yes	yes	yes	yes	yes	yes	yes	yes	yes	yes	yes	yes	yes	yes	no	yes	yes	yes	yes	don't know	don't know	no	no	yes	yes	no	yes	yes	yes	yes	no	no	yes	no	yes	yes	don't know	yes
8	INTERVENTION	26	kanuri	married	monogamy	permanentresident	none	self-emplyed	1000	2	yes	yes	yes	yes	yes	yes	yes	yes	yes	yes	yes	yes	yes	don't know	don't know	yes	yes	yes	yes	yes	yes	yes	yes	yes	yes	yes	no	don't know	yes	yes	yes	yes	no	yes	yes	yes	yes	yes	yes
9	CONTROL	30	babur	married	monogamy	permanentresident	primary	self-emplyed	3000	2	yes	yes	yes	yes	yes	yes	yes	yes	yes	yes	yes	yes	yes	yes	yes	yes	yes	yes	yes	yes	yes	yes	yes	yes	yes	yes	yes	yes	yes	don't know	don't know	don't know	don't know	don't know	don't know	don't know	yes	yes	don't know
10	CONTROL	30	babur	married	monogamy	permanentresident	primary	none	0	1	yes	no	no	no	no	no	no	no	no	no	no	no	no	no	yes	no	yes	yes	yes	don't know	don't know	don't know	don't know	don't know	yes	yes	no	yes	yes	yes	no	no	no	yes	no	yes	yes	don't know	don't know
11	INTERVENTION	30	hausa	married	monogamy	IDP	none	self-emplyed	1400	2	yes	no	no	yes	no	no	yes	don't know	no	yes	don't know	yes	no	yes	no	no	yes	yes	yes	yes	don't know	no	yes	yes	yes	yes	yes	no	no	no	don't know	don't know	don't know	no	yes	no	no	yes	no
12	INTERVENTION	25	kanuri	married	monogamy	IDP	tertiary	none	0	1	yes	yes	yes	yes	yes	yes	yes	yes	yes	yes	yes	yes	yes	yes	yes	yes	yes	yes	don't know	don't know	don't know	don't know	yes	yes	yes	yes	no	yes	don't know	yes	no	no	no	yes	no	yes	yes	yes	yes
13	INTERVENTION	23	fulani	married	monogamy	permanentresident	primary	self-emplyed	20000	3	yes	yes	yes	yes	yes	no	no	no	no	no	no	no	yes	no	no	no	no	no	no	no	no	no	don't know	no	yes	yes	no	yes	don't know	yes	no	no	no	yes	no	yes	yes	no	yes
14	CONTROL	24	shuwa	married	monogamy	permanentresident	none	none	0	1	yes	yes	yes	yes	yes	yes	yes	yes	yes	yes	yes	yes	yes	yes	yes	yes	yes	yes	no	no	no	no	no	no	yes	yes	no	yes	yes	no	yes	no	yes	no	yes	no	yes	no	yes
15	INTERVENTION	30	marghi	married	polygamy	IDP	tertiary	self-emplyed	8000	2	yes	no	no	no	no	yes	yes	yes	yes	yes	yes	yes	yes	no	yes	yes	don't know	don't know	yes	no	yes	yes	yes	no	yes	yes	yes	no	yes	no	yes	no	yes	no	yes	yes	no	no	yes
16	CONTROL	35	marghi	married	monogamy	permanentresident	none	none	0	1	yes	yes	yes	yes	yes	yes	yes	yes	yes	yes	yes	yes	yes	yes	yes	yes	yes	yes	don't know	don't know	don't know	yes	yes	yes	yes	yes	yes	yes	yes	don't know	don't know	don't know	don't know	don't know	don't know	don't know	don't know	don't know	don't know
17	CONTROL	18	kanuri	married	polygamy	permanentresident	none	none	0	1	yes	yes	no	no	no	yes	yes	yes	no	no	yes	yes	yes	yes	don't know	don't know	don't know	don't know	yes	yes	no	no	no	no	yes	no	don't know	yes	no	yes	no	no	no	yes	no	yes	no	no	no
18	INTERVENTION	20	kanuri	married	monogamy	permanentresident	primary	government	8000	2	yes	yes	yes	yes	yes	yes	yes	yes	yes	yes	yes	yes	yes	yes	no	no	no	no	no	no	no	yes	yes	yes	yes	yes	no	yes	yes	yes	no	no	no	yes	no	yes	yes	no	yes
19	CONTROL	20	hausa	married	monogamy	IDP	none	none	0	1	yes	no	no	no	no	no	no	no	no	no	no	no	no	no	yes	no	yes	yes	yes	don't know	don't know	don't know	don't know	don't know	yes	yes	no	yes	don't know	yes	no	no	no	yes	no	yes	yes	yes	no
20	CONTROL	25	fulani	married	monogamy	permanentresident	primary	none	0	1	no	no	no	no	no	yes	yes	no	no	no	no	no	yes	don't know	don't know	don't know	don't know	don't know	yes	yes	yes	yes	don't know	don't know	yes	yes	no	no	no	yes	no	no	yes	no	yes	no	no	yes	no
21	INTERVENTION	23	kanuri	married	monogamy	permanentresident	secondary	none	0	1	yes	yes	yes	yes	yes	yes	yes	yes	yes	yes	yes	yes	yes	yes	yes	yes	yes	yes	yes	don't know	yes	yes	don't know	don't know	yes	yes	no	don't know	don't know	yes	no	no	no	no	yes	yes	yes	don't know	yes
22	CONTROL	30	fulani	married	polygamy	permanentresident	tertiary	none	0	1	yes	yes	yes	yes	don't know	yes	yes	yes	yes	yes	yes	yes	yes	no	yes	yes	no	yes	yes	yes	yes	yes	yes	yes	yes	yes	yes	yes	yes	yes	no	no	no	yes	no	yes	yes	don't know	don't know
23	CONTROL	20	others	married	monogamy	permanentresident	secondary	none	0	2	yes	no	no	no	no	yes	yes	yes	yes	yes	yes	yes	yes	yes	yes	yes	yes	yes	yes	yes	yes	yes	yes	yes	yes	yes	no	no	no	yes	no	no	yes	no	yes	no	yes	no	yes
24	CONTROL	18	hausa	married	monogamy	permanentresident	secondary	self-emplyed	17000	2	yes	yes	yes	yes	no	no	yes	yes	yes	no	yes	yes	yes	no	no	yes	no	no	no	yes	yes	yes	don't know	don't know	no	yes	no	yes	yes	yes	no	no	yes	yes	yes	yes	no	don't know	don't know
25	CONTROL	30	kanuri	married	monogamy	IDP	none	private	4000	1	yes	yes	yes	yes	yes	yes	yes	yes	yes	yes	yes	yes	yes	yes	yes	yes	yes	yes	don't know	no	no	yes	yes	yes	yes	no	no	yes	yes	yes	no	no	yes	no	yes	don't know	no	no	no
26	CONTROL	30	others	married	polygamy	permanentresident	tertiary	none	0	1	yes	yes	yes	yes	yes	yes	yes	yes	yes	yes	yes	yes	yes	yes	yes	yes	yes	yes	yes	yes	yes	no	don't know	yes	yes	yes	yes	yes	yes	yes	don't know	don't know	don't know	don't know	don't know	don't know	don't know	don't know	yes
27	CONTROL	20	fulani	married	polygamy	permanentresident	primary	none	0	2	yes	yes	yes	yes	yes	yes	yes	yes	yes	yes	yes	yes	yes	yes	yes	yes	yes	yes	yes	no	yes	yes	yes	yes	yes	yes	yes	yes	yes	yes	don't know	don't know	yes	don't know	don't know	yes	yes	yes	don't know
28	INTERVENTION	35	kanuri	married	monogamy	IDP	secondary	government	13000	2	yes	no	no	no	no	yes	yes	yes	yes	don't know	yes	yes	yes	yes	yes	yes	yes	no	yes	no	no	no	no	no	yes	yes	yes	don't know	yes	yes	yes	yes	yes	no	no	no	yes	no	yes
29	CONTROL	22	hausa	married	monogamy	IDP	none	self-emplyed	5000	1	yes	yes	yes	no	no	yes	yes	yes	no	yes	yes	yes	yes	yes	no	yes	yes	yes	no	yes	yes	no	yes	yes	yes	yes	no	no	yes	yes	no	no	yes	no	yes	no	yes	yes	no
30	CONTROL	20	kanuri	married	polygamy	permanentresident	none	none	0	1	yes	no	no	no	no	no	no	no	no	no	no	no	no	no	no	no	yes	yes	yes	don't know	don't know	don't know	don't know	don't know	yes	yes	no	yes	no	yes	no	no	no	yes	yes	no	yes	no	yes
31	INTERVENTION	30	hausa	married	polygamy	permanentresident	none	none	0	2	yes	yes	yes	yes	yes	yes	yes	yes	yes	yes	yes	yes	yes	yes	yes	yes	yes	yes	yes	yes	yes	yes	yes	yes	yes	yes	yes	yes	don't know	no	yes	no	yes	no	yes	no	yes	no	yes
32	CONTROL	45	hausa	married	monogamy	permanentresident	primary	self-emplyed	9000	2	yes	yes	no	yes	no	yes	yes	yes	yes	yes	yes	yes	yes	no	yes	yes	no	yes	yes	no	yes	yes	no	no	yes	yes	no	yes	yes	yes	no	no	no	yes	no	no	yes	no	don't know
33	INTERVENTION	28	fulani	married	polygamy	permanentresident	none	self-emplyed	2000	2	yes	yes	yes	yes	yes	no	yes	yes	yes	yes	yes	yes	yes	yes	no	yes	yes	yes	yes	yes	don't know	don't know	yes	yes	yes	yes	yes	yes	don't know	yes	no	no	no	yes	yes	no	no	yes	yes
34	CONTROL	22	fulani	married	monogamy	permanentresident	tertiary	self-emplyed	2000	2	yes	yes	yes	yes	no	yes	yes	yes	yes	yes	yes	yes	yes	yes	don't know	yes	no	don't know	don't know	no	no	don't know	don't know	don't know	yes	yes	yes	yes	no	yes	don't know	don't know	yes	yes	no	no	no	don't know	don't know
35	CONTROL	25	others	married	polygamy	permanentresident	primary	self-emplyed	7000	2	yes	no	no	no	no	yes	yes	yes	yes	no	yes	yes	yes	no	yes	yes	yes	yes	yes	yes	yes	yes	yes	yes	yes	yes	no	no	no	no	yes	no	yes	yes	no	yes	no	no	yes
36	INTERVENTION	30	fulani	married	monogamy	IDP	primary	self-emplyed	2500	1	yes	yes	yes	no	no	yes	yes	yes	no	yes	no	no	no	yes	yes	yes	yes	yes	yes	yes	yes	yes	yes	no	yes	yes	no	yes	don't know	don't know	don't know	don't know	yes	yes	yes	yes	yes	yes	don't know
37	CONTROL	20	others	married	monogamy	IDP	primary	none	0	2	yes	yes	yes	yes	yes	yes	yes	yes	yes	yes	yes	yes	no	yes	yes	no	yes	yes	yes	yes	yes	yes	yes	yes	no	yes	yes	yes	yes	yes	no	no	no	no	yes	no	no	no	no
38	CONTROL	26	babur	married	monogamy	permanentresident	secondary	self-emplyed	5000	2	yes	yes	yes	yes	yes	yes	yes	yes	yes	yes	yes	yes	yes	no	no	no	no	no	yes	yes	yes	yes	yes	yes	yes	yes	no	no	yes	yes	yes	no	no	yes	yes	no	no	no	don't know
39	CONTROL	30	others	married	monogamy	permanentresident	secondary	self-emplyed	4000	1	yes	no	no	no	no	no	yes	yes	yes	yes	yes	yes	yes	yes	yes	yes	yes	yes	yes	yes	yes	yes	yes	yes	yes	yes	yes	no	no	no	yes	no	yes	no	yes	no	yes	no	yes
40	INTERVENTION	40	shuwa	married	monogamy	permanentresident	none	none	0	2	yes	no	yes	no	yes	yes	yes	yes	yes	no	yes	yes	yes	no	no	no	yes	yes	yes	yes	no	yes	yes	yes	yes	yes	no	yes	no	yes	no	no	no	yes	yes	no	no	no	no
41	CONTROL	31	hausa	married	polygamy	permanentresident	none	self-emplyed	5000	1	yes	yes	yes	yes	yes	yes	yes	yes	yes	yes	don't know	don't know	don't know	don't know	don't know	don't know	don't know	don't know	don't know	don't know	don't know	don't know	don't know	don't know	yes	yes	no	don't know	don't know	yes	no	no	yes	yes	no	yes	no	don't know	don't know
42	CONTROL	28	kanuri	married	monogamy	permanentresident	none	none	0	1	yes	no	no	no	no	yes	yes	yes	don't know	don't know	don't know	don't know	don't know	don't know	don't know	don't know	don't know	don't know	yes	yes	yes	yes	yes	yes	yes	yes	yes	yes	don't know	yes	no	no	yes	no	yes	no	yes	yes	no
43	INTERVENTION	25	hausa	married	monogamy	permanentresident	secondary	none	0	2	yes	no	no	no	no	yes	yes	no	yes	yes	yes	yes	no	yes	no	no	yes	don't know	yes	yes	yes	no	yes	yes	no	no	no	no	no	yes	don't know	don't know	yes	yes	yes	yes	yes	don't know	don't know
44	CONTROL	35	kanuri	married	monogamy	permanentresident	none	private	11000	3	yes	yes	yes	yes	yes	yes	yes	yes	yes	yes	yes	yes	yes	yes	no	don't know	don't know	don't know	yes	no	no	yes	no	no	yes	yes	no	yes	no	yes	no	no	no	yes	yes	no	yes	no	yes
45	CONTROL	29	fulani	married	polygamy	IDP	secondary	self-emplyed	18000	1	yes	yes	yes	yes	yes	yes	yes	yes	yes	no	no	no	no	no	no	no	no	no	no	no	no	no	no	no	no	no	no	yes	yes	yes	no	no	no	yes	no	yes	yes	yes	no
46	INTERVENTION	37	fulani	married	polygamy	IDP	none	none	0	2	yes	yes	yes	yes	yes	yes	yes	yes	yes	yes	yes	yes	yes	yes	yes	no	no	no	no	no	no	no	don't know	don't know	don't know	yes	yes	yes	yes	yes	no	no	yes	no	yes	no	no	yes	no
47	CONTROL	19	hausa	married	monogamy	permanentresident	none	self-emplyed	3000	2	yes	yes	yes	yes	yes	yes	yes	yes	yes	yes	yes	yes	yes	yes	yes	yes	yes	yes	yes	yes	yes	yes	yes	yes	yes	yes	yes	yes	yes	don't know	don't know	yes	don't know	don't know	yes	yes	yes	yes	yes
48	CONTROL	21	hausa	married	monogamy	permanentresident	secondary	self-emplyed	12000	2	yes	no	no	no	no	yes	yes	yes	yes	yes	yes	yes	yes	yes	yes	yes	yes	yes	yes	yes	no	no	no	don't know	yes	yes	yes	yes	no	yes	no	no	yes	no	yes	no	yes	no	yes
49	INTERVENTION	22	babur	married	monogamy	IDP	primary	self-emplyed	6000	1	yes	no	no	yes	yes	no	no	yes	yes	no	no	yes	yes	no	no	no	don't know	don't know	don't know	no	don't know	don't know	don't know	don't know	don't know	yes	no	no	yes	yes	don't know	don't know	don't know	don't know	no	don't know	don't know	no	don't know
50	CONTROL	24	kanuri	married	monogamy	permanentresident	secondary	none	0	1	yes	no	no	no	no	yes	yes	yes	yes	yes	yes	yes	yes	yes	yes	yes	yes	yes	yes	yes	no	no	no	no	yes	yes	yes	no	yes	no	don't know	don't know	yes	no	yes	no	yes	no	yes
51	INTERVENTION	25	babur	married	monogamy	permanentresident	secondary	none	0	1	yes	no	yes	no	no	yes	yes	yes	yes	yes	yes	yes	yes	yes	yes	yes	yes	yes	yes	yes	yes	yes	yes	yes	yes	yes	yes	yes	yes	don't know	don't know	don't know	yes	yes	no	yes	don't know	don't know	no
52	CONTROL	20	kanuri	married	polygamy	permanentresident	none	none	0	1	yes	yes	yes	yes	yes	yes	yes	yes	yes	yes	yes	yes	yes	yes	yes	yes	yes	yes	yes	yes	yes	yes	yes	yes	yes	yes	no	yes	yes	no	don't know	don't know	yes	no	yes	no	yes	no	yes
53	INTERVENTION	20	others	married	monogamy	permanentresident	secondary	none	0	1	yes	yes	yes	yes	yes	yes	yes	yes	yes	yes	no	no	no	no	no	yes	yes	yes	yes	yes	yes	yes	yes	no	yes	yes	don't know	yes	yes	no	yes	no	no	yes	no	yes	yes	yes	no
54	CONTROL	22	others	married	monogamy	permanentresident	secondary	none	0	1	yes	yes	yes	yes	yes	yes	yes	yes	yes	yes	yes	yes	yes	yes	no	no	no	no	yes	yes	yes	yes	yes	yes	yes	yes	yes	no	no	yes	no	no	no	yes	yes	yes	yes	yes	no
55	CONTROL	28	others	married	monogamy	permanentresident	tertiary	none	0	1	yes	yes	yes	yes	yes	yes	yes	yes	yes	no	yes	yes	yes	yes	yes	yes	yes	yes	yes	yes	don't know	don't know	don't know	don't know	yes	yes	no	no	yes	no	no	no	no	yes	yes	no	no	no	yes
56	INTERVENTION	24	fulani	married	monogamy	permanentresident	none	none	0	2	yes	yes	yes	yes	yes	yes	yes	yes	yes	yes	yes	yes	yes	yes	yes	yes	yes	yes	yes	yes	yes	yes	yes	don't know	yes	yes	no	don't know	yes	yes	no	no	no	yes	no	yes	yes	no	yes
57	CONTROL	35	hausa	married	monogamy	permanentresident	primary	self-emplyed	5000	1	yes	yes	no	no	no	yes	yes	yes	yes	yes	yes	yes	yes	yes	don't know	yes	yes	yes	yes	yes	yes	yes	yes	yes	yes	yes	no	no	no	no	no	yes	no	yes	yes	no	yes	no	yes
58	INTERVENTION	19	kanuri	married	polygamy	IDP	none	none	0	1	yes	yes	don't know	yes	yes	yes	yes	yes	yes	yes	yes	yes	yes	yes	yes	yes	yes	yes	yes	yes	yes	yes	no	no	yes	yes	yes	yes	yes	no	yes	don't know	no	yes	don't know	yes	no	yes	no
59	INTERVENTION	25	fulani	married	monogamy	permanentresident	secondary	none	0	2	no	no	no	no	no	yes	yes	yes	yes	yes	yes	yes	yes	yes	don't know	don't know	don't know	don't know	don't know	don't know	don't know	yes	don't know	yes	yes	yes	yes	yes	yes	yes	no	no	no	yes	no	yes	yes	no	yes
60	INTERVENTION	35	kanuri	married	polygamy	IDP	none	none	0	1	yes	no	yes	yes	no	yes	yes	yes	yes	yes	yes	yes	yes	no	no	yes	yes	no	yes	yes	yes	no	no	no	yes	yes	yes	yes	yes	no	yes	no	no	yes	yes	no	yes	don't know	don't know
61	CONTROL	28	hausa	married	monogamy	permanentresident	secondary	self-emplyed	9000	2	yes	no	no	no	no	yes	yes	yes	yes	yes	yes	yes	yes	no	yes	yes	yes	yes	yes	yes	yes	yes	no	yes	yes	yes	no	no	yes	no	yes	no	yes	no	yes	no	yes	no	yes
62	CONTROL	25	others	married	monogamy	IDP	tertiary	none	0	1	yes	yes	yes	yes	yes	yes	yes	yes	yes	yes	yes	yes	yes	yes	no	no	no	no	no	no	no	no	yes	yes	yes	yes	yes	no	no	yes	no	don't know	yes	no	yes	no	no	no	no
63	CONTROL	23	marghi	married	monogamy	IDP	none	self-emplyed	2000	2	yes	yes	yes	yes	yes	yes	yes	yes	yes	yes	yes	yes	yes	yes	yes	yes	yes	yes	yes	yes	yes	yes	yes	yes	yes	yes	yes	yes	yes	yes	don't know	don't know	don't know	yes	yes	don't know	yes	don't know	yes
64	CONTROL	34	kanuri	married	polygamy	permanentresident	primary	none	0	1	yes	yes	yes	no	yes	yes	yes	yes	yes	yes	yes	yes	yes	yes	yes	yes	yes	yes	yes	yes	yes	yes	yes	yes	yes	yes	no	yes	no	yes	no	no	yes	yes	yes	yes	no	don't know	don't know
65	CONTROL	37	others	married	polygamy	permanentresident	none	self-emplyed	13000	1	yes	no	no	no	no	yes	yes	no	yes	yes	yes	yes	yes	no	yes	yes	yes	yes	yes	yes	yes	yes	yes	yes	yes	yes	no	yes	no	yes	no	no	yes	no	yes	no	no	no	no
66	CONTROL	21	hausa	married	monogamy	permanentresident	tertiary	none	0	1	yes	yes	yes	yes	no	yes	yes	yes	yes	yes	yes	yes	yes	don't know	don't know	no	no	no	yes	yes	no	no	no	no	yes	yes	yes	yes	no	yes	no	no	yes	no	yes	no	yes	no	yes
67	CONTROL	20	marghi	married	monogamy	IDP	none	none	0	2	yes	yes	yes	yes	yes	yes	yes	yes	yes	yes	yes	yes	yes	yes	yes	yes	yes	yes	yes	yes	yes	yes	yes	yes	yes	yes	yes	yes	yes	yes	don't know	don't know	don't know	yes	don't know	yes	yes	don't know	don't know
68	CONTROL	27	marghi	married	polygamy	permanentresident	primary	none	0	1	yes	yes	yes	yes	no	yes	yes	yes	yes	no	yes	yes	yes	no	no	yes	yes	yes	yes	yes	yes	yes	yes	yes	yes	yes	yes	no	no	yes	no	no	no	yes	yes	no	no	don't know	don't know
69	CONTROL	35	kanuri	married	polygamy	IDP	none	self-emplyed	2000	1	yes	yes	yes	no	yes	yes	yes	no	yes	no	yes	yes	yes	yes	yes	no	yes	yes	no	yes	yes	yes	yes	yes	yes	yes	yes	yes	yes	yes	no	no	no	yes	no	no	no	no	no
70	INTERVENTION	40	kanuri	married	monogamy	permanentresident	none	none	0	2	yes	yes	yes	yes	yes	yes	yes	yes	yes	yes	yes	yes	yes	yes	yes	yes	yes	yes	yes	yes	yes	yes	no	no	yes	yes	yes	yes	yes	yes	no	no	yes	no	no	yes	yes	no	yes
71	CONTROL	28	kanuri	married	monogamy	permanentresident	tertiary	none	0	1	yes	yes	yes	yes	yes	yes	yes	yes	yes	yes	yes	yes	yes	yes	don't know	don't know	don't know	don't know	don't know	don't know	don't know	yes	yes	yes	don't know	yes	no	yes	yes	don't know	don't know	don't know	don't know	don't know	don't know	don't know	don't know	don't know	don't know
72	CONTROL	19	kanuri	married	monogamy	permanentresident	none	self-emplyed	3000	1	yes	yes	yes	yes	yes	yes	yes	yes	yes	yes	yes	yes	yes	yes	yes	yes	yes	yes	yes	yes	yes	yes	yes	yes	yes	yes	no	yes	yes	yes	don't know	don't know	yes	don't know	yes	don't know	yes	don't know	don't know
73	CONTROL	18	others	married	monogamy	permanentresident	primary	none	0	1	yes	yes	yes	yes	yes	yes	yes	yes	yes	yes	don't know	don't know	don't know	don't know	don't know	don't know	don't know	don't know	don't know	don't know	don't know	don't know	don't know	don't know	yes	yes	no	yes	yes	yes	no	no	no	yes	no	yes	don't know	don't know	don't know
74	CONTROL	24	others	married	monogamy	permanentresident	tertiary	none	0	1	yes	yes	no	yes	yes	yes	yes	yes	yes	yes	yes	yes	yes	no	yes	no	yes	no	no	no	no	no	no	no	no	yes	yes	no	yes	yes	no	no	yes	yes	yes	no	yes	don't know	yes
75	INTERVENTION	26	kanuri	married	monogamy	permanentresident	primary	none	0	3	yes	yes	yes	yes	yes	yes	yes	yes	yes	yes	yes	yes	yes	yes	yes	no	no	no	no	no	no	no	yes	don't know	don't know	yes	yes	yes	yes	no	yes	no	yes	no	yes	no	yes	no	yes
76	CONTROL	25	shuwa	married	monogamy	permanentresident	none	none	0	1	yes	no	no	no	no	yes	yes	yes	yes	yes	yes	yes	yes	yes	yes	yes	yes	yes	yes	yes	yes	yes	yes	yes	yes	yes	yes	no	no	no	yes	no	yes	no	yes	no	yes	no	yes
77	CONTROL	25	kanuri	married	polygamy	permanentresident	none	government	21000	1	yes	no	no	no	no	no	no	no	no	no	yes	yes	yes	yes	yes	yes	yes	yes	yes	yes	yes	yes	yes	yes	yes	yes	no	yes	yes	no	yes	no	yes	no	yes	no	yes	no	yes
78	CONTROL	19	shuwa	married	polygamy	permanentresident	secondary	none	0	2	yes	no	no	no	no	no	yes	no	no	no	no	no	no	no	yes	yes	yes	yes	yes	don't know	don't know	don't know	don't know	don't know	yes	yes	yes	yes	yes	no	yes	no	yes	yes	yes	no	yes	yes	no
79	INTERVENTION	30	others	married	monogamy	permanentresident	tertiary	none	0	1	yes	yes	yes	yes	yes	yes	yes	yes	yes	yes	yes	yes	yes	yes	yes	no	no	no	no	no	no	no	don't know	don't know	don't know	don't know	yes	don't know	don't know	yes	no	no	yes	no	yes	no	yes	yes	no
80	INTERVENTION	20	kanuri	widowed		IDP	primary	self-emplyed	1500	1	yes	yes	no	yes	no	yes	yes	no	yes	no	yes	yes	yes	no	yes	no	yes	yes	no	don't know	no	no	yes	yes	yes	yes	no	yes	no	no	yes	no	no	yes	yes	no	yes	no	yes
81	CONTROL	30	shuwa	married	monogamy	permanentresident	none	none	0	1	yes	yes	yes	yes	yes	yes	yes	yes	yes	yes	yes	yes	yes	yes	yes	no	no	no	no	no	no	no	don't know	don't know	don't know	don't know	don't know	don't know	yes	yes	don't know	don't know	don't know	don't know	yes	yes	yes	yes	don't know
82	INTERVENTION	22	kanuri	married	monogamy	permanentresident	secondary	none	0	2	yes	yes	yes	yes	yes	yes	yes	yes	yes	yes	yes	yes	yes	yes	don't know	don't know	don't know	don't know	don't know	don't know	no	no	yes	yes	don't know	don't know	don't know	don't know	don't know	don't know	don't know	don't know	don't know	don't know	don't know	don't know	yes	no	yes
83	INTERVENTION	30	hausa	married	monogamy	permanentresident	none	none	0	1	yes	yes	no	yes	yes	yes	yes	yes	yes	yes	yes	yes	yes	yes	yes	yes	yes	yes	yes	yes	yes	yes	no	no	yes	yes	yes	yes	yes	yes	no	no	yes	yes	yes	yes	no	don't know	don't know
84	CONTROL	30	kanuri	married	monogamy	IDP	none	self-emplyed	1500	2	yes	yes	no	yes	yes	no	yes	yes	yes	yes	yes	yes	yes	yes	yes	yes	yes	yes	yes	yes	yes	yes	yes	yes	yes	yes	no	no	no	no	yes	no	yes	no	yes	no	no	no	yes
85	CONTROL	20	kanuri	married	polygamy	permanentresident	none	none	0	2	yes	yes	yes	yes	yes	don't know	don't know	don't know	don't know	don't know	no	no	no	no	no	no	no	no	yes	yes	yes	yes	yes	yes	yes	yes	no	yes	yes	no	yes	no	no	yes	no	yes	yes	yes	yes
86	CONTROL	30	others	married	monogamy	permanentresident	primary	self-emplyed	5000	1	yes	yes	yes	yes	yes	yes	yes	yes	yes	yes	yes	yes	yes	yes	yes	yes	yes	yes	yes	yes	yes	yes	yes	yes	yes	yes	yes	yes	yes	don't know	don't know	don't know	don't know	don't know	don't know	don't know	yes	yes	yes
87	INTERVENTION	25	kanuri	married	monogamy	permanentresident	secondary	self-emplyed	3000	1	yes	yes	yes	yes	yes	yes	yes	yes	yes	yes	yes	yes	yes	don't know	no	don't know	don't know	don't know	yes	yes	yes	don't know	yes	yes	yes	yes	yes	yes	yes	yes	don't know	don't know	don't know	yes	don't know	yes	don't know	don't know	yes
88	INTERVENTION	21	kanuri	married	polygamy	IDP	none	none	0	2	no	no	no	yes	yes	yes	no	no	no	yes	yes	yes	yes	don't know	don't know	don't know	don't know	don't know	no	no	no	no	don't know	don't know	yes	yes	yes	yes	yes	yes	no	no	yes	no	yes	no	yes	yes	no
89	CONTROL	31	marghi	married	polygamy	IDP	secondary	none	0	2	yes	no	no	no	no	yes	yes	yes	yes	yes	yes	yes	yes	yes	yes	yes	yes	yes	yes	yes	yes	yes	yes	yes	yes	yes	yes	no	no	no	no	no	no	yes	yes	no	yes	no	yes
90	INTERVENTION	17	hausa	married	polygamy	IDP	none	none	0	1	yes	yes	yes	yes	yes	don't know	don't know	don't know	don't know	don't know	don't know	don't know	don't know	don't know	don't know	don't know	don't know	don't know	don't know	don't know	don't know	don't know	no	no	no	no	don't know	don't know	don't know	no	don't know	don't know	no	yes	yes	no	don't know	don't know	don't know
91	INTERVENTION	30	kanuri	married	monogamy	permanentresident	none	self-emplyed	5000	1	yes	no	yes	yes	yes	don't know	yes	yes	don't know	yes	yes	don't know	don't know	don't know	don't know	don't know	don't know	don't know	don't know	don't know	don't know	don't know	yes	no	no	no	don't know	don't know	don't know	don't know	no	no	don't know	don't know	yes	yes	yes	no	no
92	INTERVENTION	30	kanuri	married	polygamy	IDP	none	self-emplyed	1500	1	yes	no	yes	yes	yes	yes	yes	yes	yes	yes	yes	yes	yes	yes	no	no	yes	yes	yes	yes	yes	yes	yes	yes	yes	don't know	yes	no	no	yes	no	no	yes	yes	no	yes	no	don't know	don't know
93	CONTROL	24	shuwa	married	monogamy	permanentresident	secondary	none	0	2	yes	yes	yes	yes	yes	yes	yes	yes	yes	yes	yes	yes	yes	yes	yes	yes	yes	yes	yes	yes	yes	don't know	no	no	yes	yes	yes	yes	yes	yes	don't know	no	yes	no	yes	no	yes	no	yes
94	INTERVENTION	33	marghi	married	monogamy	permanentresident	secondary	none	0	2	yes	yes	yes	yes	yes	yes	yes	yes	yes	yes	yes	yes	yes	yes	yes	yes	no	no	no	no	no	no	don't know	don't know	yes	yes	no	yes	yes	yes	no	no	yes	no	yes	yes	yes	yes	no
95	CONTROL	20	kanuri	married	monogamy	permanentresident	secondary	none	0	2	yes	no	no	no	yes	yes	yes	yes	yes	yes	yes	yes	yes	yes	yes	yes	yes	yes	yes	yes	yes	yes	yes	yes	yes	yes	no	no	no	no	yes	no	yes	no	yes	yes	yes	no	yes
96	CONTROL	40	others	married	polygamy	IDP	none	self-emplyed	5000	1	yes	no	no	no	no	yes	yes	yes	yes	yes	yes	yes	yes	no	yes	yes	yes	yes	yes	yes	yes	yes	yes	yes	yes	yes	no	yes	don't know	yes	don't know	don't know	yes	yes	yes	yes	yes	yes	no
97	INTERVENTION	20	kanuri	married	polygamy	permanentresident	secondary	self-emplyed	4000	2	yes	no	no	yes	no	yes	yes	yes	no	yes	yes	yes	yes	yes	yes	yes	yes	yes	yes	yes	yes	yes	yes	yes	yes	yes	yes	yes	no	yes	yes	don't know	don't know	yes	yes	yes	yes	don't know	yes
98	INTERVENTION	25	kanuri	married	monogamy	permanentresident	none	self-emplyed	6000	2	yes	yes	yes	yes	yes	yes	yes	yes	yes	yes	yes	yes	yes	yes	yes	yes	no	no	yes	yes	yes	yes	yes	yes	yes	yes	no	yes	yes	yes	no	no	yes	no	yes	no	yes	yes	yes
99	INTERVENTION	20	hausa	married	polygamy	permanentresident	secondary	none	0	2	yes	yes	yes	yes	yes	yes	yes	yes	yes	yes	yes	yes	yes	yes	yes	yes	yes	yes	yes	yes	yes	yes	yes	yes	yes	yes	no	yes	no	yes	no	no	no	yes	no	yes	yes	don't know	don't know
100	INTERVENTION	25	fulani	married	monogamy	permanentresident	primary	self-emplyed	15000	1	yes	yes	yes	yes	yes	yes	yes	yes	yes	yes	yes	yes	yes	yes	don't know	no	yes	yes	yes	yes	yes	yes	yes	yes	yes	yes	yes	yes	don't know	yes	no	yes	no	yes	yes	yes	yes	don't know	don't know
101	CONTROL	37	kanuri	married	monogamy	permanentresident	primary	private	6000	2	yes	yes	yes	yes	no	yes	yes	yes	no	yes	yes	yes	yes	yes	no	no	no	no	yes	yes	yes	yes	yes	yes	yes	no	yes	no	yes	no	no	no	yes	yes	no	no	yes	no	yes
102	CONTROL	29	others	married	monogamy	IDP	secondary	self-emplyed	4000	2	yes	yes	no	yes	yes	yes	yes	no	yes	no	yes	no	yes	yes	yes	yes	yes	no	yes	no	no	no	no	no	yes	no	yes	no	yes	no	no	yes	no	yes	no	no	don't know	don't know	don't know
103	INTERVENTION	25	kanuri	married	monogamy	permanentresident	secondary	none	0	2	yes	yes	yes	yes	yes	yes	yes	yes	yes	yes	yes	yes	yes	don't know	don't know	no	no	no	yes	yes	yes	yes	yes	yes	yes	no	yes	yes	yes	yes	don't know	don't know	don't know	don't know	don't know	yes	yes	yes	don't know
104	CONTROL	23	babur	married	monogamy	permanentresident	secondary	self-emplyed	12000	1	yes	yes	yes	yes	yes	yes	yes	yes	yes	yes	yes	yes	yes	yes	no	no	no	no	no	no	no	no	yes	yes	yes	yes	no	don't know	don't know	don't know	don't know	don't know	don't know	don't know	don't know	don't know	yes	don't know	yes
105	INTERVENTION	23	fulani	married	monogamy	IDP	primary	self-emplyed	4000	1	yes	yes	yes	no	yes	yes	yes	no	no	yes	yes	yes	yes	no	yes	no	no	no	yes	no	don't know	don't know	don't know	don't know	yes	yes	don't know	yes	yes	no	yes	no	yes	yes	yes	yes	no	don't know	don't know
106	INTERVENTION	23	hausa	married	polygamy	permanentresident	primary	self-emplyed	5000	1	yes	no	no	no	no	yes	yes	yes	yes	yes	yes	yes	yes	no	don't know	no	yes	don't know	yes	don't know	don't know	don't know	yes	yes	no	yes	no	don't know	yes	no	no	no	yes	no	yes	yes	no	no	yes
107	INTERVENTION	34	hausa	married	monogamy	permanentresident	primary	none	0	2	yes	yes	yes	yes	yes	yes	yes	yes	yes	yes	yes	yes	no	yes	yes	yes	yes	yes	yes	yes	yes	yes	yes	yes	no	yes	no	no	yes	yes	don't know	don't know	yes	yes	yes	yes	no	don't know	don't know
108	CONTROL	28	fulani	married	monogamy	permanentresident	secondary	none	0	1	yes	no	yes	don't know	don't know	yes	yes	yes	yes	yes	yes	yes	yes	yes	yes	yes	yes	yes	yes	don't know	yes	yes	yes	yes	yes	yes	yes	no	no	no	don't know	don't know	yes	no	yes	yes	yes	yes	no
109	INTERVENTION	35	marghi	married	monogamy	permanentresident	none	none	0	2	yes	yes	yes	yes	yes	yes	yes	yes	yes	yes	yes	yes	yes	yes	yes	yes	don't know	don't know	don't know	don't know	don't know	don't know	yes	yes	yes	yes	yes	yes	yes	no	yes	no	yes	don't know	yes	don't know	yes	yes	yes
110	CONTROL	35	kanuri	married	polygamy	permanentresident	secondary	private	10000	1	yes	yes	yes	yes	yes	yes	yes	yes	yes	yes	yes	yes	yes	yes	no	yes	yes	yes	yes	yes	yes	yes	yes	yes	yes	no	yes	yes	yes	yes	no	no	yes	no	no	yes	no	yes	no
111	INTERVENTION	22	kanuri	married	monogamy	permanentresident	tertiary	none	0	2	yes	yes	yes	yes	yes	yes	yes	yes	yes	yes	yes	yes	yes	yes	yes	yes	no	no	no	no	no	no	yes	yes	yes	yes	no	yes	yes	yes	no	no	no	yes	no	yes	yes	no	yes
112	CONTROL	24	hausa	married	monogamy	permanentresident	secondary	self-emplyed	11000	1	yes	yes	no	yes	no	yes	yes	yes	yes	no	yes	yes	yes	no	yes	yes	no	no	yes	no	yes	no	no	no	yes	yes	yes	yes	no	yes	no	no	yes	yes	no	yes	yes	don't know	don't know
113	INTERVENTION	19	fulani	married	monogamy	permanentresident	primary	none	0	1	yes	yes	yes	yes	yes	yes	yes	yes	yes	yes	yes	yes	yes	yes	yes	yes	yes	yes	yes	yes	yes	yes	yes	yes	no	yes	yes	yes	yes	yes	no	no	no	yes	no	yes	yes	no	yes
114	CONTROL	40	kanuri	married	polygamy	permanentresident	none	self-emplyed	3500	2	yes	no	no	no	no	yes	yes	yes	yes	yes	yes	yes	yes	yes	yes	yes	yes	yes	yes	no	yes	yes	yes	yes	yes	yes	no	no	yes	no	yes	no	yes	no	yes	no	yes	no	yes
115	INTERVENTION	23	kanuri	married	monogamy	IDP	secondary	none	0	1	yes	no	no	yes	yes	yes	yes	yes	yes	no	yes	yes	yes	yes	yes	yes	yes	yes	yes	yes	no	yes	yes	yes	yes	yes	yes	yes	no	no	yes	no	no	yes	no	yes	yes	don't know	don't know
116	INTERVENTION	15	kanuri	married	monogamy	IDP	none	none	0	2	yes	yes	yes	yes	yes	yes	yes	yes	yes	yes	no	no	no	no	no	yes	yes	yes	yes	no	yes	no	yes	yes	yes	yes	no	no	no	yes	no	no	yes	no	yes	yes	yes	yes	no
117	CONTROL	30	babur	married	monogamy	permanentresident	secondary	self-emplyed	4000	3	yes	yes	yes	yes	yes	yes	yes	yes	yes	yes	yes	yes	yes	no	yes	no	yes	yes	yes	yes	no	yes	yes	yes	yes	yes	no	yes	no	yes	no	no	yes	yes	yes	yes	no	don't know	don't know
118	CONTROL	25	kanuri	married	monogamy	IDP	secondary	none	0	1	yes	no	no	no	no	no	yes	no	no	no	no	no	no	no	yes	yes	yes	no	yes	don't know	don't know	don't know	don't know	don't know	yes	yes	no	yes	no	yes	no	no	no	yes	no	yes	yes	yes	no
119	INTERVENTION	20	kanuri	married	monogamy	IDP	none	government	15000	1	yes	yes	yes	yes	yes	yes	yes	yes	yes	yes	yes	yes	yes	yes	yes	yes	yes	yes	no	no	don't know	don't know	yes	yes	yes	don't know	yes	yes	yes	yes	don't know	don't know	no	yes	no	yes	yes	don't know	yes
120	CONTROL	38	kanuri	married	monogamy	IDP	secondary	self-emplyed	26000	1	yes	no	no	no	don't know	yes	yes	yes	yes	yes	yes	yes	yes	don't know	yes	yes	yes	yes	yes	yes	yes	yes	yes	yes	yes	yes	no	don't know	yes	yes	no	no	yes	yes	no	yes	yes	no	yes
121	CONTROL	30	hausa	married	monogamy	permanentresident	none	none	0	3	yes	yes	yes	yes	yes	yes	yes	yes	yes	yes	yes	yes	yes	yes	yes	yes	no	yes	yes	yes	don't know	don't know	yes	yes	yes	yes	yes	yes	yes	yes	don't know	don't know	don't know	yes	don't know	yes	no	don't know	don't know
122	CONTROL	27	kanuri	married	monogamy	permanentresident	primary	none	0	2	yes	yes	yes	yes	yes	yes	yes	yes	yes	yes	yes	yes	yes	yes	yes	yes	yes	yes	yes	yes	yes	yes	yes	yes	yes	yes	don't know	yes	yes	yes	no	no	yes	don't know	no	yes	yes	yes	no
123	INTERVENTION	32	marghi	married	monogamy	permanentresident	tertiary	none	0	2	yes	yes	yes	yes	yes	yes	yes	yes	yes	yes	yes	yes	yes	yes	no	no	no	no	no	no	no	no	yes	don't know	yes	yes	no	yes	yes	yes	yes	no	no	yes	no	yes	yes	no	yes
124	CONTROL	31	kanuri	married	polygamy	permanentresident	primary	none	0	1	don't know	don't know	don't know	don't know	don't know	yes	yes	yes	yes	yes	yes	yes	yes	yes	yes	yes	yes	yes	yes	yes	yes	yes	yes	yes	yes	yes	don't know	yes	don't know	no	yes	no	no	yes	yes	yes	yes	yes	no
125	INTERVENTION	35	babur	married	monogamy	permanentresident	secondary	private	20000	1	yes	yes	yes	yes	yes	yes	yes	yes	yes	yes	yes	yes	yes	yes	yes	yes	yes	yes	yes	yes	yes	yes	yes	no	yes	yes	no	yes	yes	yes	no	no	yes	no	yes	no	yes	no	yes
126	INTERVENTION	38	others	married	monogamy	permanentresident	none	private	10000	1	yes	yes	yes	yes	yes	yes	yes	yes	yes	yes	yes	yes	yes	don't know	yes	yes	yes	yes	yes	yes	yes	yes	no	no	no	yes	no	yes	yes	yes	no	no	no	yes	yes	no	no	no	no
127	CONTROL	34	kanuri	married	polygamy	permanentresident	secondary	private	2000	2	yes	yes	yes	yes	yes	yes	yes	yes	yes	yes	yes	yes	yes	yes	yes	yes	yes	yes	yes	yes	yes	yes	yes	yes	yes	yes	no	yes	yes	yes	no	no	yes	no	no	yes	yes	no	yes
128	INTERVENTION	27	hausa	married	monogamy	IDP	secondary	none	0	1	yes	yes	no	yes	yes	yes	yes	yes	yes	yes	no	yes	no	yes	yes	yes	yes	yes	yes	yes	yes	no	no	yes	yes	yes	yes	yes	yes	yes	don't know	don't know	yes	yes	yes	yes	no	no	don't know
129	CONTROL	20	others	married	monogamy	permanentresident	tertiary	none	0	2	yes	no	no	no	no	yes	yes	yes	yes	yes	yes	yes	yes	yes	no	no	no	no	yes	don't know	yes	yes	yes	yes	yes	yes	no	no	no	yes	no	no	no	yes	yes	no	don't know	no	yes
130	INTERVENTION	26	others	married	monogamy	permanentresident	secondary	none	0	1	yes	yes	no	yes	no	yes	yes	yes	no	yes	yes	no	yes	yes	yes	no	yes	no	yes	don't know	yes	no	yes	no	don't know	don't know	yes	don't know	yes	yes	don't know	don't know	yes	yes	yes	yes	no	no	no
131	INTERVENTION	25	babur	married	monogamy	permanentresident	none	private	11000	2	yes	no	yes	no	no	yes	yes	yes	yes	yes	yes	yes	yes	yes	yes	yes	yes	yes	yes	yes	yes	yes	yes	yes	yes	yes	no	yes	yes	don't know	don't know	don't know	yes	no	yes	no	yes	no	yes
132	CONTROL	22	others	married	monogamy	permanentresident	none	self-emplyed	8000	2	yes	don't know	don't know	yes	don't know	yes	yes	yes	yes	yes	yes	yes	no	no	no	yes	yes	yes	yes	don't know	yes	yes	yes	yes	yes	yes	no	yes	yes	yes	no	no	yes	no	yes	yes	yes	don't know	don't know
133	CONTROL	34	babur	married	polygamy	permanentresident	secondary	none	0	2	yes	yes	yes	no	no	no	yes	don't know	don't know	yes	yes	yes	yes	no	no	don't know	yes	don't know	yes	no	no	no	yes	yes	yes	yes	no	yes	no	yes	no	no	yes	no	yes	no	don't know	don't know	don't know
134	INTERVENTION	21	kanuri	married	polygamy	permanentresident	none	self-emplyed	4000	2	yes	no	no	no	don't know	yes	yes	yes	yes	yes	yes	yes	yes	yes	no	don't know	yes	no	yes	don't know	yes	yes	don't know	don't know	don't know	yes	yes	yes	don't know	yes	no	no	yes	no	no	yes	no	don't know	don't know
135	INTERVENTION	30	babur	married	monogamy	permanentresident	secondary	none	0	1	yes	yes	yes	yes	yes	yes	yes	yes	yes	yes	yes	don't know	don't know	don't know	don't know	yes	yes	yes	yes	yes	yes	yes	yes	yes	yes	yes	no	yes	yes	yes	don't know	don't know	don't know	yes	yes	don't know	yes	yes	don't know
136	INTERVENTION	32	hausa	married	monogamy	permanentresident	none	self-emplyed	2000	2	yes	don't know	don't know	don't know	no	yes	yes	yes	yes	yes	no	no	no	no	yes	don't know	don't know	yes	no	no	yes	yes	yes	yes	yes	yes	yes	yes	yes	yes	don't know	don't know	don't know	yes	yes	don't know	yes	yes	don't know
137	INTERVENTION	37	shuwa	married	monogamy	IDP	none	self-emplyed	2000	1	yes	yes	yes	yes	yes	yes	yes	no	no	yes	yes	yes	no	no	yes	no	yes	yes	yes	no	no	no	no	yes	yes	yes	yes	no	don't know	no	no	yes	yes	yes	yes	yes	no	don't know	don't know
138	INTERVENTION	19	kanuri	married	monogamy	permanentresident	none	self-emplyed	4000	2	yes	yes	yes	no	yes	yes	yes	yes	no	no	yes	yes	no	no	no	yes	no	yes	no	yes	no	yes	no	no	yes	yes	yes	yes	no	yes	don't know	don't know	don't know	no	don't know	don't know	no	no	don't know
139	INTERVENTION	29	fulani	married	monogamy	IDP	primary	self-emplyed	5000	2	yes	yes	yes	yes	yes	yes	yes	yes	yes	yes	yes	yes	no	yes	yes	yes	yes	yes	yes	yes	yes	yes	yes	yes	yes	yes	yes	yes	no	yes	no	no	yes	yes	yes	yes	don't know	yes	don't know
140	INTERVENTION	20	fulani	married	monogamy	IDP	none	none	0	1	yes	yes	yes	yes	yes	yes	yes	yes	yes	yes	yes	yes	yes	yes	yes	yes	yes	yes	yes	yes	yes	yes	yes	yes	yes	yes	yes	yes	yes	no	yes	no	no	yes	no	yes	yes	no	yes
141	CONTROL	25	fulani	married	polygamy	permanentresident	tertiary	self-emplyed	1300	1	yes	yes	yes	yes	yes	yes	yes	yes	yes	yes	yes	yes	yes	yes	yes	no	no	yes	don't know	yes	yes	yes	yes	yes	yes	yes	yes	no	yes	yes	don't know	don't know	yes	don't know	yes	yes	don't know	don't know	don't know
142	INTERVENTION	22	others	married	monogamy	IDP	primary	none	0	2	yes	yes	yes	yes	yes	yes	yes	yes	yes	yes	yes	yes	yes	yes	yes	yes	yes	yes	yes	yes	yes	yes	don't know	don't know	don't know	yes	yes	yes	yes	yes	no	no	yes	no	yes	no	no	no	yes
143	INTERVENTION	40	hausa	married	monogamy	IDP	none	self-emplyed	5000	1	yes	no	no	no	no	yes	yes	yes	yes	yes	yes	yes	yes	yes	yes	yes	yes	yes	yes	yes	yes	yes	yes	yes	yes	yes	no	yes	yes	no	yes	no	no	yes	yes	yes	no	no	yes
144	CONTROL	22	hausa	married	monogamy	permanentresident	primary	none	0	1	don't know	don't know	don't know	yes	yes	yes	don't know	don't know	don't know	don't know	don't know	yes	don't know	yes	yes	don't know	don't know	don't know	yes	yes	yes	yes	don't know	don't know	no	don't know	don't know	don't know	don't know	don't know	don't know	don't know	don't know	don't know	don't know	don't know	yes	no	yes
145	INTERVENTION	30	marghi	married	monogamy	permanentresident	secondary	private	15000	3	yes	yes	yes	yes	yes	yes	yes	yes	yes	yes	yes	yes	yes	yes	yes	don't know	don't know	no	no	no	no	no	no	no	yes	yes	don't know	don't know	no	yes	no	no	yes	no	yes	no	yes	no	yes
146	INTERVENTION	35	kanuri	married	monogamy	permanentresident	none	none	0	1	yes	no	no	no	no	no	yes	no	no	no	no	no	no	no	no	no	yes	no	don't know	yes	don't know	don't know	don't know	no	yes	yes	no	don't know	no	no	yes	no	don't know	don't know	don't know	yes	don't know	yes	don't know
147	INTERVENTION	27	others	married	monogamy	permanentresident	tertiary	none	0	2	yes	yes	yes	yes	yes	yes	yes	yes	yes	yes	yes	yes	yes	yes	no	no	no	don't know	don't know	don't know	don't know	don't know	don't know	don't know	don't know	yes	no	yes	yes	no	yes	no	no	yes	yes	no	yes	yes	no
148	INTERVENTION	35	kanuri	married	polygamy	permanentresident	none	self-emplyed	1500	1	yes	yes	no	no	no	yes	yes	yes	no	no	yes	yes	yes	yes	no	yes	yes	yes	yes	yes	yes	yes	yes	yes	yes	no	yes	yes	no	yes	don't know	don't know	yes	yes	no	yes	no	don't know	don't know
149	INTERVENTION	25	hausa	married	monogamy	IDP	primary	none	0	2	yes	yes	yes	yes	yes	yes	yes	yes	yes	yes	yes	yes	yes	yes	yes	yes	yes	yes	yes	yes	yes	yes	no	no	yes	yes	no	yes	yes	don't know	no	yes	yes	no	yes	no	yes	no	yes
150	CONTROL	20	kanuri	married	monogamy	permanentresident	secondary	none	0	1	yes	yes	yes	yes	no	yes	yes	no	no	yes	yes	yes	yes	yes	no	yes	no	yes	yes	yes	yes	yes	no	no	yes	yes	no	yes	no	yes	no	no	yes	yes	yes	yes	don't know	don't know	don't know
151	CONTROL	30	babur	married	monogamy	IDP	secondary	self-emplyed	50000	3	yes	don't know	no	no	don't know	yes	yes	yes	yes	yes	yes	yes	yes	no	yes	yes	yes	yes	yes	yes	yes	yes	yes	yes	yes	yes	no	no	no	yes	no	no	yes	no	no	yes	yes	no	no
152	CONTROL	25	hausa	married	monogamy	permanentresident	secondary	self-emplyed	7000	3	don't know	no	no	no	no	don't know	yes	don't know	yes	don't know	yes	don't know	yes	no	don't know	no	no	don't know	yes	no	yes	no	yes	yes	yes	yes	yes	no	no	no	yes	no	yes	yes	yes	no	yes	no	yes
153	CONTROL	24	kanuri	married	monogamy	permanentresident	secondary	none	0	2	yes	no	no	no	no	yes	yes	yes	yes	yes	yes	yes	yes	yes	yes	yes	yes	yes	yes	yes	yes	yes	yes	yes	yes	yes	no	no	no	no	yes	no	yes	yes	no	yes	no	no	yes
154	INTERVENTION	25	kanuri	married	polygamy	permanentresident	none	self-emplyed	7000	1	yes	no	no	no	yes	yes	yes	yes	no	yes	yes	yes	yes	yes	yes	yes	yes	yes	yes	yes	yes	yes	yes	yes	no	yes	no	no	no	don't know	don't know	yes	yes	yes	yes	no	don't know	don't know	don't know
155	INTERVENTION	37	others	married	monogamy	IDP	none	none	0	1	yes	yes	yes	yes	yes	yes	yes	yes	yes	yes	yes	yes	yes	yes	yes	yes	yes	yes	no	no	yes	yes	yes	yes	don't know	yes	yes	yes	don't know	no	yes	no	no	yes	no	yes	yes	no	yes
156	INTERVENTION	22	kanuri	married	monogamy	permanentresident	none	self-emplyed	13000	1	yes	yes	yes	yes	yes	yes	yes	yes	yes	yes	yes	yes	yes	yes	yes	yes	yes	yes	yes	yes	yes	yes	yes	yes	yes	yes	no	yes	yes	yes	no	no	yes	no	no	yes	yes	yes	no
157	CONTROL	25	fulani	married	polygamy	permanentresident	primary	none	0	1	yes	yes	yes	yes	yes	yes	yes	yes	yes	yes	yes	yes	yes	yes	yes	no	yes	yes	yes	yes	yes	yes	yes	yes	no	yes	no	yes	no	yes	no	no	yes	yes	yes	yes	yes	yes	yes
158	CONTROL	28	kanuri	married	monogamy	IDP	tertiary	government	26000	2	yes	yes	yes	yes	yes	yes	yes	yes	yes	yes	yes	yes	yes	yes	yes	yes	yes	yes	yes	yes	yes	yes	yes	yes	yes	yes	no	yes	don't know	yes	don't know	don't know	yes	don't know	don't know	yes	no	don't know	don't know
159	INTERVENTION	31	others	married	monogamy	IDP	tertiary	self-emplyed	80000	3	yes	no	no	no	no	yes	yes	yes	yes	yes	yes	yes	yes	no	no	no	yes	yes	yes	yes	no	yes	yes	yes	yes	yes	no	yes	no	yes	no	no	no	no	yes	no	no	no	don't know
160	CONTROL	22	kanuri	married	monogamy	permanentresident	none	none	0	2	don't know	don't know	no	don't know	don't know	don't know	don't know	yes	yes	yes	no	yes	no	no	don't know	don't know	don't know	don't know	don't know	no	no	don't know	don't know	don't know	don't know	yes	yes	don't know	don't know	don't know	don't know	don't know	don't know	don't know	don't know	don't know	don't know	don't know	don't know
161	CONTROL	20	fulani	married	monogamy	IDP	primary	none	0	2	yes	yes	no	no	no	yes	yes	yes	yes	yes	yes	yes	yes	don't know	no	no	no	no	yes	yes	yes	no	yes	yes	yes	yes	no	yes	no	yes	no	no	yes	no	yes	yes	yes	yes	no
162	INTERVENTION	26	others	married	monogamy	IDP	tertiary	none	0	1	yes	yes	yes	yes	yes	yes	yes	yes	yes	yes	yes	yes	yes	yes	yes	no	no	no	no	no	no	no	don't know	don't know	don't know	yes	yes	yes	yes	yes	yes	no	no	yes	yes	no	yes	no	yes
163	INTERVENTION	19	hausa	married	monogamy	permanentresident	none	none	0	3	no	yes	no	yes	yes	no	no	no	yes	yes	no	no	yes	no	no	yes	yes	no	yes	yes	no	no	no	no	no	yes	no	no	no	no	no	yes	no	no	yes	yes	yes	yes	no
164	CONTROL	20	kanuri	married	monogamy	permanentresident	none	none	0	1	yes	no	no	no	no	yes	yes	yes	don't know	don't know	don't know	don't know	yes	yes	yes	don't know	don't know	don't know	no	yes	don't know	don't know	don't know	don't know	yes	yes	no	don't know	don't know	yes	no	no	yes	no	yes	no	no	don't know	don't know
165	INTERVENTION	20	kanuri	married	monogamy	permanentresident	secondary	none	0	1	yes	yes	yes	yes	yes	yes	yes	yes	yes	no	no	no	no	no	no	no	no	no	no	no	no	no	no	no	yes	no	no	yes	don't know	yes	no	no	yes	no	no	yes	yes	yes	no
166	CONTROL	18	others	married	monogamy	permanentresident	secondary	self-emplyed	5000	1	yes	yes	yes	yes	no	yes	yes	yes	yes	yes	yes	yes	yes	no	don't know	don't know	don't know	don't know	yes	don't know	don't know	don't know	don't know	don't know	yes	yes	no	yes	yes	yes	no	no	yes	yes	yes	yes	no	don't know	don't know
167	INTERVENTION	30	hausa	married	monogamy	permanentresident	none	self-emplyed	5000	1	yes	don't know	yes	yes	don't know	yes	yes	yes	yes	yes	yes	yes	yes	yes	no	no	don't know	yes	yes	yes	yes	yes	yes	yes	yes	yes	no	no	no	no	no	no	no	yes	no	yes	yes	no	don't know
168	CONTROL	32	others	married	monogamy	permanentresident	secondary	self-emplyed	8000	1	yes	no	no	no	no	yes	yes	yes	yes	yes	yes	yes	yes	no	yes	yes	yes	yes	yes	yes	yes	yes	yes	yes	yes	yes	yes	no	yes	no	yes	no	yes	yes	yes	no	yes	no	yes
169	CONTROL	31	others	married	monogamy	permanentresident	secondary	self-emplyed	15000	1	yes	no	yes	no	no	yes	yes	yes	yes	yes	yes	yes	yes	yes	yes	yes	yes	yes	yes	yes	yes	yes	yes	no	no	yes	yes	no	no	no	no	yes	no	yes	yes	yes	yes	no	yes
170	INTERVENTION	26	kanuri	married	polygamy	permanentresident	none	none	0	1	yes	no	no	no	no	yes	yes	yes	yes	yes	yes	yes	yes	yes	yes	yes	yes	yes	yes	yes	yes	yes	yes	yes	yes	no	yes	no	no	yes	no	yes	no	yes	yes	no	yes	no	yes
171	INTERVENTION	35	marghi	married	polygamy	permanentresident	tertiary	self-emplyed	27000	1	yes	no	yes	yes	no	yes	yes	yes	yes	yes	yes	yes	yes	yes	don't know	yes	yes	yes	yes	yes	yes	yes	yes	yes	yes	yes	yes	yes	yes	yes	no	no	no	yes	yes	yes	no	no	yes
172	CONTROL	21	hausa	married	monogamy	permanentresident	none	none	0	1	yes	yes	yes	yes	don't know	yes	yes	yes	yes	yes	yes	yes	yes	no	don't know	yes	no	no	yes	yes	yes	yes	yes	yes	yes	yes	yes	yes	yes	yes	no	no	no	yes	no	yes	no	yes	no
173	INTERVENTION	25	kanuri	married	monogamy	permanentresident	tertiary	none	0	2	yes	yes	yes	yes	yes	yes	yes	yes	yes	yes	yes	yes	yes	yes	yes	yes	yes	yes	yes	yes	yes	yes	yes	yes	yes	yes	no	yes	don't know	no	no	don't know	no	no	yes	yes	no	don't know	no
174	CONTROL	35	marghi	married	monogamy	permanentresident	none	none	0	1	yes	yes	no	no	no	no	no	no	no	no	no	no	no	no	yes	no	yes	yes	yes	don't know	don't know	don't know	don't know	don't know	yes	yes	no	yes	no	yes	no	no	no	yes	no	yes	yes	yes	no
175	INTERVENTION	23	babur	married	polygamy	permanentresident	none	none	0	1	yes	yes	yes	yes	yes	yes	yes	yes	yes	yes	yes	yes	yes	don't know	don't know	don't know	yes	yes	yes	yes	yes	yes	yes	yes	yes	yes	yes	yes	yes	yes	don't know	don't know	yes	don't know	yes	don't know	yes	don't know	don't know
176	INTERVENTION	30	kanuri	married	monogamy	IDP	none	none	0	1	yes	yes	no	no	no	yes	yes	yes	yes	yes	yes	yes	yes	yes	yes	no	yes	yes	no	yes	yes	no	yes	no	no	yes	yes	yes	yes	yes	no	no	no	yes	no	yes	yes	yes	no
177	CONTROL	22	kanuri	married	monogamy	IDP	secondary	none	0	2	yes	no	no	no	no	yes	yes	yes	yes	yes	yes	yes	yes	yes	yes	yes	yes	yes	yes	yes	don't know	don't know	yes	yes	yes	yes	yes	yes	yes	no	yes	no	yes	no	yes	no	yes	no	yes
178	CONTROL	22	kanuri	married	polygamy	permanentresident	secondary	none	0	1	yes	yes	yes	yes	yes	yes	yes	no	no	no	no	no	no	no	yes	yes	yes	yes	yes	no	no	no	yes	yes	yes	yes	yes	yes	yes	yes	yes	no	no	yes	no	yes	yes	no	yes
179	CONTROL	35	kanuri	married	polygamy	IDP	primary	government	10000	1	don't know	don't know	don't know	don't know	don't know	don't know	don't know	don't know	don't know	don't know	don't know	don't know	don't know	don't know	don't know	don't know	don't know	don't know	don't know	don't know	don't know	don't know	no	no	no	no	no	no	no	don't know	don't know	don't know	don't know	don't know	don't know	don't know	don't know	don't know	don't know
180	CONTROL	18	kanuri	married	monogamy	permanentresident	secondary	none	0	1	yes	yes	yes	no	no	yes	yes	yes	no	yes	yes	yes	yes	yes	yes	yes	yes	yes	yes	no	no	no	no	no	no	yes	no	yes	no	no	yes	no	no	yes	yes	no	yes	no	yes
181	INTERVENTION	24	kanuri	married	monogamy	permanentresident	primary	self-emplyed	3000	1	no	yes	yes	yes	yes	yes	yes	yes	yes	yes	yes	yes	yes	yes	yes	yes	yes	yes	yes	don't know	yes	no	no	no	yes	yes	don't know	yes	yes	yes	don't know	don't know	yes	don't know	yes	don't know	yes	yes	don't know
182	CONTROL	28	fulani	married	monogamy	permanentresident	secondary	none	0	2	yes	yes	yes	yes	yes	yes	yes	yes	yes	yes	yes	yes	yes	yes	yes	yes	yes	yes	yes	yes	yes	yes	yes	yes	yes	yes	no	don't know	don't know	don't know	don't know	don't know	yes	yes	yes	yes	no	don't know	don't know
183	INTERVENTION	25	others	married	monogamy	IDP	secondary	private	12000	1	yes	yes	don't know	don't know	don't know	yes	don't know	yes	yes	yes	yes	yes	yes	don't know	don't know	don't know	don't know	no	no	no	no	no	yes	yes	yes	yes	yes	yes	no	yes	don't know	don't know	don't know	yes	don't know	yes	no	yes	don't know
184	CONTROL	27	others	married	monogamy	IDP	none	none	0	3	yes	yes	yes	yes	no	yes	yes	yes	yes	yes	yes	yes	yes	yes	yes	yes	yes	yes	yes	yes	yes	yes	yes	yes	yes	yes	no	yes	yes	yes	no	don't know	no	yes	yes	no	yes	no	yes
185	INTERVENTION	35	kanuri	married	polygamy	permanentresident	primary	none	0	1	yes	yes	yes	yes	yes	don't know	yes	yes	yes	yes	no	no	no	no	no	yes	yes	yes	yes	yes	yes	yes	yes	yes	yes	yes	don't know	yes	yes	yes	yes	no	no	no	no	yes	yes	yes	no
186	CONTROL	40	others	married	monogamy	IDP	none	none	0	1	yes	no	yes	no	no	yes	yes	no	yes	yes	yes	yes	no	don't know	yes	yes	yes	yes	don't know	don't know	don't know	don't know	don't know	don't know	no	yes	no	no	don't know	yes	don't know	don't know	yes	yes	yes	yes	don't know	don't know	don't know
187	INTERVENTION	24	others	married	monogamy	permanentresident	none	private	82000	3	no	no	no	no	no	no	no	no	no	no	yes	yes	yes	yes	don't know	no	yes	yes	yes	no	no	don't know	don't know	no	yes	yes	yes	yes	yes	yes	yes	no	yes	yes	yes	no	yes	no	yes
188	INTERVENTION	20	hausa	married	monogamy	permanentresident	primary	none	0	1	yes	don't know	yes	no	no	yes	yes	yes	yes	yes	no	no	no	no	no	no	don't know	don't know	yes	don't know	don't know	don't know	don't know	don't know	don't know	don't know	don't know	don't know	don't know	don't know	don't know	don't know	yes	yes	no	yes	don't know	don't know	don't know
189	INTERVENTION	22	kanuri	married	monogamy	IDP	none	none	0	1	yes	yes	yes	yes	yes	yes	yes	yes	yes	yes	yes	yes	yes	yes	don't know	yes	yes	yes	yes	yes	yes	yes	yes	no	yes	yes	no	yes	yes	yes	don't know	don't know	don't know	no	don't know	yes	yes	yes	don't know
190	CONTROL	26	others	married	monogamy	IDP	primary	self-emplyed	10000	2	yes	yes	yes	no	yes	yes	yes	yes	no	yes	yes	no	yes	no	yes	yes	yes	no	yes	no	no	don't know	don't know	don't know	yes	yes	no	yes	no	yes	no	no	yes	yes	yes	no	yes	no	yes
191	INTERVENTION	31	shuwa	married	monogamy	IDP	primary	self-emplyed	5000	1	no	no	no	yes	yes	yes	yes	no	no	no	yes	yes	no	yes	yes	no	no	yes	no	no	yes	yes	yes	yes	no	no	no	yes	yes	yes	yes	yes	yes	yes	yes	no	yes	no	no
192	INTERVENTION	18	kanuri	married	monogamy	permanentresident	none	none	0	1	yes	yes	yes	yes	yes	yes	yes	yes	yes	yes	yes	yes	yes	yes	yes	yes	yes	yes	yes	yes	yes	yes	no	no	yes	no	yes	yes	yes	no	don't know	don't know	yes	no	yes	no	no	yes	yes
193	INTERVENTION	27	marghi	married	monogamy	permanentresident	secondary	none	0	2	yes	yes	yes	yes	yes	yes	yes	yes	yes	yes	yes	yes	yes	yes	yes	yes	yes	yes	yes	yes	don't know	yes	yes	yes	yes	yes	no	yes	yes	yes	no	no	no	yes	no	yes	yes	no	yes
194	INTERVENTION	20	others	married	monogamy	IDP	secondary	student	0	2	yes	yes	yes	yes	yes	yes	yes	yes	yes	yes	yes	yes	yes	yes	yes	no	yes	yes	yes	yes	yes	yes	don't know	yes	don't know	yes	no	no	don't know	yes	no	no	no	yes	no	yes	don't know	yes	no
195	INTERVENTION	25	kanuri	married	monogamy	permanentresident	primary	none	0	2	no	no	no	no	no	yes	yes	don't know	don't know	yes	yes	yes	yes	no	no	no	no	no	no	no	no	no	no	no	no	no	no	yes	yes	no	no	no	no	no	no	no	yes	no	yes
196	CONTROL	45	kanuri	married	monogamy	permanentresident	none	none	0	1	yes	yes	don't know	don't know	don't know	yes	yes	yes	no	no	no	no	no	no	don't know	yes	yes	yes	yes	no	don't know	don't know	don't know	don't know	yes	don't know	don't know	don't know	don't know	don't know	don't know	don't know	don't know	don't know	don't know	don't know	no	don't know	don't know
197	CONTROL	26	kanuri	married	monogamy	permanentresident	none	private	13000	1	yes	yes	no	no	no	yes	yes	yes	yes	yes	yes	yes	yes	yes	no	no	no	yes	yes	no	no	no	no	yes	no	yes	yes	yes	no	no	yes	no	yes	no	yes	no	yes	no	yes
198	INTERVENTION	25	babur	married	monogamy	IDP	secondary	none	0	2	yes	no	yes	yes	no	yes	yes	yes	yes	yes	yes	yes	yes	no	no	yes	yes	yes	yes	yes	yes	yes	yes	yes	yes	yes	no	yes	no	yes	no	no	no	yes	don't know	don't know	yes	don't know	don't know
199	INTERVENTION	33	babur	married	polygamy	IDP	primary	self-emplyed	400000	1	yes	yes	yes	yes	yes	yes	yes	yes	yes	yes	no	no	no	no	no	no	no	no	no	no	no	no	yes	yes	yes	yes	no	yes	yes	yes	no	no	no	yes	yes	no	yes	no	yes
200	CONTROL	25	kanuri	married	polygamy	IDP	none	none	0	2	yes	yes	yes	yes	yes	yes	yes	yes	yes	yes	yes	yes	yes	yes	yes	yes	yes	yes	yes	no	no	no	yes	yes	yes	yes	no	yes	yes	yes	don't know	yes	don't know	yes	don't know	yes	don't know	yes	yes
201	CONTROL	30	marghi	married	monogamy	permanentresident	none	none	0	2	yes	yes	yes	yes	yes	yes	yes	yes	yes	yes	yes	yes	yes	yes	yes	yes	yes	yes	yes	yes	yes	yes	yes	yes	yes	yes	no	don't know	yes	yes	no	no	yes	yes	no	yes	yes	no	yes
202	INTERVENTION	18	kanuri	married	monogamy	permanentresident	secondary	self-emplyed	30000	2	yes	no	no	no	no	yes	yes	yes	yes	yes	yes	yes	yes	yes	yes	don't know	don't know	yes	no	no	no	yes	yes	yes	yes	yes	no	no	yes	no	yes	no	yes	no	yes	no	yes	no	yes
203	CONTROL	25	hausa	married	polygamy	IDP	none	none	0	2	yes	yes	yes	yes	yes	yes	yes	yes	yes	no	yes	yes	no	yes	yes	yes	yes	yes	yes	yes	no	don't know	don't know	don't know	yes	yes	no	yes	no	yes	no	no	no	yes	no	yes	no	don't know	don't know
204	INTERVENTION	22	fulani	married	monogamy	permanentresident	secondary	none	0	1	yes	yes	yes	yes	yes	yes	yes	yes	yes	yes	yes	yes	yes	yes	yes	yes	yes	no	yes	no	yes	no	yes	yes	yes	yes	yes	yes	yes	yes	yes	no	no	yes	yes	no	yes	yes	no
205	INTERVENTION	26	marghi	married	polygamy	permanentresident	none	private	8000	1	yes	yes	yes	yes	yes	yes	yes	yes	yes	yes	yes	yes	yes	yes	yes	yes	yes	yes	yes	yes	yes	no	yes	yes	yes	yes	yes	yes	no	yes	no	no	yes	no	yes	no	yes	yes	no
206	CONTROL	27	babur	married	monogamy	permanentresident	tertiary	none	0	1	yes	yes	yes	yes	no	yes	yes	yes	yes	yes	yes	yes	yes	yes	yes	no	yes	yes	yes	yes	yes	yes	yes	yes	yes	yes	yes	no	no	no	no	yes	yes	no	no	yes	yes	yes	yes
207	INTERVENTION	31	kanuri	married	polygamy	IDP	tertiary	none	0	3	yes	yes	yes	yes	no	yes	yes	yes	yes	no	yes	yes	yes	yes	yes	yes	yes	no	yes	yes	yes	yes	don't know	don't know	don't know	yes	no	yes	yes	yes	no	no	yes	no	no	yes	yes	no	yes
208	CONTROL	40	others	married	polygamy	permanentresident	none	self-emplyed	5000	1	yes	no	no	no	no	yes	yes	yes	yes	yes	yes	yes	no	no	yes	yes	yes	yes	yes	yes	yes	yes	yes	yes	yes	no	no	no	no	yes	no	yes	yes	yes	yes	yes	yes	no	yes
209	INTERVENTION	32	kanuri	married	monogamy	permanentresident	none	self-emplyed	12000	2	yes	yes	yes	yes	yes	yes	yes	yes	yes	yes	yes	yes	yes	yes	yes	yes	yes	yes	yes	yes	yes	yes	yes	yes	yes	yes	no	yes	yes	yes	no	no	no	yes	no	yes	yes	yes	no
210	CONTROL	18	hausa	married	monogamy	permanentresident	secondary	self-emplyed	10000	1	yes	no	no	no	no	yes	yes	yes	yes	yes	yes	yes	yes	yes	yes	yes	yes	yes	yes	no	no	no	no	no	yes	yes	no	yes	yes	yes	no	no	yes	no	no	yes	no	don't know	don't know
211	CONTROL	35	others	married	monogamy	permanentresident	secondary	none	0	1	yes	yes	yes	yes	yes	yes	yes	yes	yes	yes	yes	yes	yes	yes	yes	yes	yes	yes	yes	yes	yes	yes	yes	yes	yes	yes	no	yes	yes	yes	yes	no	no	yes	no	yes	no	yes	no
212	INTERVENTION	20	others	married	monogamy	IDP	tertiary	student	0	1	yes	yes	yes	yes	yes	yes	yes	yes	yes	yes	yes	yes	yes	yes	yes	don't know	yes	don't know	don't know	don't know	don't know	don't know	no	no	yes	no	yes	no	yes	no	yes	no	yes	no	yes	no	don't know	don't know	don't know
213	CONTROL	31	others	married	monogamy	permanentresident	none	self-emplyed	5000	1	yes	yes	yes	yes	yes	yes	yes	yes	yes	yes	yes	yes	yes	yes	yes	yes	yes	yes	don't know	no	no	yes	yes	yes	yes	yes	yes	no	no	don't know	don't know	don't know	don't know	don't know	don't know	don't know	yes	yes	don't know
214	INTERVENTION	34	hausa	married	monogamy	permanentresident	none	none	0	1	yes	yes	yes	yes	yes	yes	yes	yes	yes	yes	yes	yes	yes	yes	yes	yes	yes	yes	yes	yes	yes	yes	yes	don't know	yes	yes	yes	yes	yes	yes	no	no	no	yes	no	yes	yes	yes	no
215	CONTROL	24	shuwa	married	monogamy	permanentresident	primary	private	10000	1	yes	no	no	no	no	yes	yes	yes	yes	yes	yes	yes	yes	no	yes	yes	yes	yes	yes	no	don't know	no	no	yes	yes	yes	yes	no	no	no	yes	no	yes	no	yes	no	yes	no	yes
216	CONTROL	27	kanuri	married	monogamy	permanentresident	tertiary	government	14000	1	yes	no	no	no	don't know	yes	yes	yes	yes	yes	yes	yes	yes	no	yes	yes	yes	don't know	yes	yes	yes	yes	don't know	don't know	don't know	yes	no	don't know	don't know	don't know	yes	don't know	yes	don't know	yes	don't know	yes	yes	no
217	CONTROL	35	babur	married	monogamy	permanentresident	secondary	self-emplyed	10000	1	yes	no	no	don't know	no	don't know	yes	yes	yes	yes	yes	yes	yes	no	yes	don't know	yes	yes	yes	yes	yes	yes	yes	yes	yes	yes	no	no	no	don't know	yes	no	yes	don't know	yes	don't know	yes	don't know	yes
218	CONTROL	30	shuwa	married	monogamy	permanentresident	none	none	0	1	yes	yes	yes	yes	yes	yes	yes	yes	yes	yes	yes	yes	yes	yes	no	no	no	yes	yes	yes	don't know	yes	yes	yes	yes	no	no	no	no	yes	no	no	yes	no	yes	no	yes	yes	no
219	CONTROL	24	hausa	married	monogamy	permanentresident	none	none	0	1	yes	yes	yes	no	no	yes	yes	yes	yes	yes	yes	yes	yes	yes	yes	yes	yes	yes	yes	yes	yes	yes	yes	yes	yes	no	yes	yes	yes	yes	no	no	yes	no	no	yes	no	no	yes
220	INTERVENTION	19	kanuri	married	monogamy	permanentresident	none	none	0	3	yes	no	no	no	no	yes	yes	yes	yes	yes	yes	yes	yes	yes	yes	yes	yes	yes	yes	yes	yes	yes	yes	yes	yes	yes	no	no	no	no	yes	no	yes	no	yes	no	yes	no	yes
221	CONTROL	32	shuwa	married	monogamy	permanentresident	tertiary	government	40000	2	yes	yes	yes	no	no	yes	yes	yes	yes	yes	yes	yes	yes	yes	no	no	no	no	yes	yes	yes	yes	yes	yes	yes	yes	yes	yes	don't know	yes	no	don't know	no	yes	yes	no	yes	no	yes
222	CONTROL	20	babur	married	monogamy	permanentresident	none	none	0	1	yes	yes	yes	yes	yes	don't know	don't know	don't know	don't know	no	no	no	no	no	no	don't know	don't know	don't know	no	no	don't know	don't know	don't know	don't know	yes	don't know	don't know	don't know	don't know	don't know	don't know	don't know	don't know	don't know	don't know	don't know	don't know	don't know	don't know
223	INTERVENTION	34	others	married	monogamy	IDP	none	private	5000	2	yes	no	no	yes	yes	yes	yes	yes	yes	yes	yes	yes	yes	yes	yes	yes	yes	yes	yes	yes	yes	yes	yes	yes	yes	yes	no	yes	yes	yes	no	no	no	yes	yes	no	no	no	no
224	CONTROL	20	hausa	married	monogamy	permanentresident	primary	none	0	1	yes	yes	yes	yes	no	yes	yes	yes	yes	yes	yes	yes	yes	yes	yes	no	no	no	yes	no	no	no	no	no	yes	yes	no	don't know	no	yes	no	no	yes	yes	yes	no	yes	no	yes
225	CONTROL	35	hausa	married	polygamy	permanentresident	none	none	0	1	yes	yes	yes	no	no	yes	yes	yes	yes	yes	yes	yes	yes	yes	no	yes	yes	yes	yes	yes	yes	yes	yes	yes	no	yes	no	yes	yes	yes	no	no	yes	no	yes	no	yes	no	yes
226	CONTROL	29	kanuri	married	monogamy	IDP	none	none	0	2	yes	no	no	no	no	no	no	no	no	no	no	no	no	no	yes	yes	yes	yes	yes	don't know	don't know	don't know	don't know	don't know	yes	yes	no	yes	no	no	yes	no	no	yes	yes	no	yes	no	yes
227	CONTROL	23	marghi	married	monogamy	IDP	secondary	none	0	1	yes	yes	yes	yes	yes	no	no	no	no	no	don't know	don't know	don't know	don't know	no	don't know	don't know	don't know	don't know	don't know	don't know	don't know	don't know	don't know	yes	yes	no	don't know	don't know	yes	no	no	yes	no	no	yes	no	don't know	don't know
228	CONTROL	30	others	married	monogamy	permanentresident	none	none	0	1	yes	no	no	no	no	yes	yes	yes	yes	yes	yes	yes	yes	yes	yes	yes	yes	yes	yes	yes	yes	yes	don't know	don't know	don't know	yes	no	yes	yes	yes	no	no	yes	no	yes	no	yes	no	yes
229	CONTROL	28	marghi	married	monogamy	IDP	tertiary	none	0	2	yes	yes	no	no	no	yes	yes	yes	no	yes	no	yes	yes	yes	no	yes	yes	yes	yes	yes	yes	yes	yes	yes	yes	yes	yes	yes	no	yes	no	no	yes	no	yes	no	yes	yes	yes
230	INTERVENTION	35	kanuri	married	monogamy	IDP	tertiary	self-emplyed	4000	1	yes	no	no	no	yes	yes	yes	yes	yes	no	yes	yes	don't know	no	yes	yes	yes	don't know	don't know	don't know	no	don't know	no	no	yes	yes	no	yes	no	yes	no	no	yes	yes	yes	yes	yes	no	yes
231	CONTROL	20	kanuri	married	monogamy	permanentresident	none	none	0	2	yes	yes	yes	yes	yes	yes	yes	yes	yes	yes	yes	yes	yes	yes	yes	yes	yes	yes	yes	no	yes	yes	yes	yes	yes	yes	yes	yes	don't know	don't know	don't know	don't know	don't know	don't know	don't know	no	yes	don't know	yes
232	INTERVENTION	23	marghi	married	monogamy	permanentresident	secondary	government	2000	2	no	no	no	no	no	no	yes	no	yes	no	no	yes	no	yes	no	don't know	don't know	yes	no	no	no	no	no	yes	yes	don't know	don't know	no	yes	yes	no	no	yes	no	no	yes	yes	yes	no
233	CONTROL	20	hausa	married	monogamy	IDP	secondary	none	0	2	yes	no	no	no	no	yes	yes	yes	yes	yes	yes	yes	yes	no	yes	yes	yes	yes	yes	yes	yes	yes	yes	yes	yes	yes	no	no	no	no	yes	no	yes	no	yes	no	yes	no	yes
234	INTERVENTION	25	others	married	monogamy	IDP	secondary	none	0	1	yes	yes	yes	yes	yes	yes	yes	yes	yes	yes	yes	yes	yes	yes	no	no	no	no	no	no	no	no	yes	yes	yes	yes	no	yes	yes	yes	no	no	yes	no	no	yes	yes	yes	no
235	INTERVENTION	19	others	married	monogamy	permanentresident	secondary	none	0	1	yes	yes	yes	yes	yes	yes	yes	yes	yes	yes	yes	yes	yes	yes	yes	yes	yes	yes	yes	yes	yes	yes	yes	no	yes	yes	no	yes	yes	yes	no	no	yes	no	yes	yes	no	yes	no
236	CONTROL	22	babur	married	monogamy	permanentresident	tertiary	self-emplyed	25000	1	yes	no	no	yes	no	yes	yes	yes	yes	yes	yes	yes	yes	yes	yes	yes	yes	yes	yes	yes	yes	yes	yes	yes	yes	no	yes	no	no	no	yes	no	yes	no	no	no	no	yes	yes
237	INTERVENTION	23	others	married	monogamy	permanentresident	secondary	self-emplyed	5000	1	yes	yes	yes	yes	yes	yes	yes	yes	yes	yes	yes	yes	yes	yes	don't know	yes	yes	yes	yes	yes	yes	yes	yes	yes	yes	yes	yes	yes	don't know	no	yes	no	yes	no	yes	no	yes	yes	yes
238	INTERVENTION	25	others	married	polygamy	IDP	secondary	none	0	2	yes	no	yes	yes	no	yes	yes	no	no	no	no	yes	no	no	yes	no	no	no	no	no	no	no	yes	yes	no	no	no	no	yes	yes	no	no	no	no	yes	no	no	no	yes
239	INTERVENTION	35	marghi	married	monogamy	permanentresident	none	self-emplyed	7000	2	yes	yes	yes	yes	yes	yes	yes	yes	yes	yes	yes	yes	yes	yes	no	no	no	no	no	no	no	no	yes	yes	yes	yes	yes	yes	yes	yes	no	no	no	yes	yes	yes	yes	yes	no
240	INTERVENTION	19	fulani	married	monogamy	permanentresident	secondary	none	0	2	yes	no	yes	no	no	yes	yes	yes	yes	no	yes	yes	yes	yes	no	no	no	no	no	no	no	don't know	yes	no	yes	yes	no	yes	no	yes	no	no	yes	no	yes	no	no	no	don't know
241	CONTROL	27	shuwa	married	monogamy	IDP	none	none	0	3	yes	yes	yes	yes	yes	yes	yes	yes	yes	yes	yes	yes	yes	yes	yes	yes	yes	yes	yes	yes	yes	yes	yes	yes	yes	yes	no	yes	yes	no	yes	no	yes	no	no	yes	yes	no	yes
242	CONTROL	30	kanuri	married	monogamy	permanentresident	none	self-emplyed	1500	1	yes	no	yes	no	no	yes	yes	yes	no	no	yes	yes	yes	no	no	yes	yes	yes	yes	yes	yes	no	yes	no	yes	yes	yes	yes	no	yes	no	no	no	yes	no	yes	no	yes	no
243	CONTROL	40	marghi	married	monogamy	IDP	none	none	0	1	yes	yes	no	yes	no	yes	yes	yes	yes	yes	yes	yes	yes	no	yes	yes	yes	yes	yes	yes	yes	yes	yes	yes	no	no	yes	yes	yes	no	yes	no	no	no	yes	no	no	don't know	don't know
244	INTERVENTION	22	kanuri	married	monogamy	permanentresident	primary	none	0	3	yes	yes	yes	yes	yes	yes	yes	yes	yes	yes	yes	yes	yes	yes	yes	yes	yes	yes	yes	yes	yes	yes	yes	yes	yes	yes	no	yes	yes	yes	no	no	no	yes	yes	yes	yes	yes	no
245	CONTROL	30	kanuri	married	monogamy	permanentresident	secondary	self-emplyed	13000	2	yes	yes	yes	yes	yes	yes	yes	yes	yes	yes	yes	yes	yes	no	yes	yes	no	yes	yes	yes	yes	yes	yes	yes	yes	yes	no	yes	yes	no	no	yes	no	yes	yes	yes	yes	don't know	don't know
246	INTERVENTION	25	others	married	monogamy	permanentresident	secondary	none	0	1	yes	yes	yes	yes	yes	yes	yes	yes	yes	yes	yes	yes	yes	yes	no	yes	yes	yes	yes	yes	yes	yes	yes	yes	yes	yes	no	yes	don't know	yes	no	don't know	no	yes	no	yes	yes	yes	no
247	CONTROL	28	fulani	married	polygamy	permanentresident	secondary	private	4000	3	yes	yes	yes	yes	yes	yes	yes	yes	yes	yes	yes	yes	yes	yes	no	no	no	no	no	no	no	yes	yes	yes	yes	yes	yes	no	yes	yes	no	no	yes	no	yes	no	yes	no	yes
248	CONTROL	20	hausa	married	monogamy	permanentresident	none	self-emplyed	5000	2	yes	yes	yes	yes	yes	yes	yes	yes	yes	yes	yes	yes	yes	yes	yes	yes	yes	yes	yes	yes	yes	yes	yes	yes	yes	yes	yes	yes	yes	don't know	yes	don't know	yes	don't know	yes	don't know	yes	yes	no
249	CONTROL	29	shuwa	married	monogamy	permanentresident	primary	private	12000	1	yes	yes	yes	yes	yes	yes	yes	yes	yes	yes	yes	yes	yes	yes	no	don't know	don't know	don't know	yes	yes	yes	yes	yes	yes	yes	yes	no	yes	yes	no	yes	no	no	yes	no	yes	yes	no	no
250	INTERVENTION	20	others	married	monogamy	permanentresident	none	none	0	1	yes	yes	yes	no	yes	yes	yes	yes	yes	yes	yes	yes	yes	yes	yes	yes	yes	yes	yes	yes	yes	yes	yes	yes	yes	yes	yes	yes	no	yes	no	no	yes	yes	yes	yes	yes	no	no
251	CONTROL	28	babur	married	monogamy	permanentresident	tertiary	none	0	1	yes	yes	yes	yes	yes	yes	yes	yes	yes	yes	yes	yes	yes	yes	yes	yes	yes	don't know	don't know	yes	yes	yes	yes	yes	yes	yes	yes	yes	yes	yes	don't know	don't know	don't know	yes	don't know	yes	yes	yes	don't know
252	CONTROL	20	others	married	monogamy	permanentresident	secondary	none	0	3	yes	yes	yes	yes	yes	yes	yes	yes	yes	yes	yes	yes	yes	yes	don't know	don't know	don't know	don't know	don't know	don't know	don't know	don't know	don't know	don't know	yes	yes	no	don't know	don't know	yes	no	no	no	yes	yes	yes	yes	no	yes
253	CONTROL	17	kanuri	married	monogamy	permanentresident	none	none	0	1	yes	no	yes	no	no	yes	yes	no	no	no	no	yes	yes	yes	yes	no	yes	yes	yes	yes	no	no	yes	no	no	yes	yes	no	no	yes	no	no	no	yes	no	yes	yes	yes	no
254	CONTROL	28	hausa	married	monogamy	permanentresident	tertiary	government	10000	2	yes	yes	yes	yes	yes	yes	yes	yes	yes	yes	yes	yes	yes	yes	don't know	yes	yes	yes	yes	yes	don't know	yes	yes	yes	yes	yes	no	yes	no	yes	no	no	yes	no	yes	no	no	no	no
255	INTERVENTION	30	hausa	married	monogamy	permanentresident	none	private	5000	2	yes	yes	yes	yes	yes	yes	yes	yes	yes	yes	yes	yes	yes	yes	yes	yes	yes	yes	yes	yes	yes	yes	don't know	don't know	no	yes	yes	yes	yes	no	no	don't know	yes	no	no	yes	yes	no	don't know
256	CONTROL	32	others	married	polygamy	permanentresident	none	private	10000	2	yes	yes	yes	yes	no	yes	no	yes	yes	yes	yes	yes	yes	yes	yes	yes	yes	yes	yes	yes	yes	yes	yes	yes	yes	yes	yes	yes	yes	yes	no	yes	yes	yes	no	don't know	yes	no	no
257	CONTROL	32	others	married	monogamy	permanentresident	tertiary	self-emplyed	70000	1	yes	no	no	no	no	yes	yes	yes	yes	yes	yes	yes	yes	no	don't know	yes	yes	yes	yes	yes	yes	yes	yes	yes	yes	yes	no	yes	no	no	no	yes	yes	no	yes	no	yes	no	yes
258	CONTROL	23	others	married	monogamy	permanentresident	secondary	none	0	2	yes	don't know	don't know	no	don't know	don't know	no	yes	yes	yes	yes	yes	yes	yes	no	yes	no	yes	don't know	don't know	don't know	don't know	don't know	don't know	yes	no	no	don't know	don't know	no	yes	no	yes	no	yes	no	yes	no	yes
259	INTERVENTION	26	hausa	married	polygamy	IDP	secondary	none	0	1	yes	yes	yes	yes	yes	yes	yes	yes	yes	yes	yes	yes	yes	no	yes	yes	yes	yes	yes	yes	don't know	yes	yes	no	yes	yes	no	no	no	yes	no	no	yes	yes	no	yes	no	don't know	don't know
260	INTERVENTION	35	babur	married	monogamy	permanentresident	primary	government	42000	1	yes	yes	no	yes	yes	yes	yes	yes	yes	yes	yes	no	yes	no	yes	yes	no	yes	yes	no	yes	yes	no	no	yes	yes	yes	yes	yes	yes	no	no	yes	yes	yes	no	yes	no	yes
261	INTERVENTION	20	hausa	married	monogamy	permanentresident	primary	self-emplyed	6000	1	don't know	don't know	don't know	don't know	don't know	yes	no	no	no	don't know	don't know	no	no	no	no	no	no	don't know	don't know	no	no	yes	don't know	don't know	don't know	don't know	don't know	don't know	don't know	yes	no	don't know	no	yes	no	yes	yes	yes	no
262	INTERVENTION	20	fulani	married	monogamy	permanentresident	primary	self-emplyed	4000	1	yes	yes	yes	yes	yes	yes	yes	yes	yes	yes	yes	yes	yes	yes	yes	yes	yes	yes	yes	yes	yes	yes	don't know	don't know	don't know	yes	yes	yes	yes	yes	no	no	yes	no	yes	no	yes	yes	no
263	INTERVENTION	23	fulani	married	monogamy	permanentresident	secondary	none	0	2	yes	yes	yes	yes	yes	yes	yes	yes	yes	yes	yes	yes	yes	yes	yes	no	no	no	no	no	no	no	don't know	don't know	don't know	yes	yes	yes	yes	yes	no	no	yes	no	yes	no	yes	yes	no
264	CONTROL	26	babur	married	monogamy	permanentresident	tertiary	government	35000	1	yes	yes	yes	yes	yes	yes	yes	yes	yes	yes	yes	yes	yes	no	don't know	don't know	don't know	no	no	no	no	no	no	no	yes	yes	no	yes	no	yes	no	don't know	no	yes	yes	yes	no	no	no
265	CONTROL	28	hausa	married	monogamy	permanentresident	secondary	none	0	1	no	yes	yes	yes	yes	yes	yes	yes	yes	yes	yes	yes	yes	no	yes	no	yes	yes	yes	yes	no	yes	yes	yes	yes	yes	no	yes	yes	yes	don't know	don't know	yes	yes	yes	yes	yes	yes	no
266	INTERVENTION	20	kanuri	married	monogamy	permanentresident	none	private	5000	1	yes	no	yes	don't know	no	yes	yes	yes	yes	don't know	yes	yes	yes	don't know	no	no	don't know	no	yes	no	don't know	yes	yes	no	yes	yes	no	yes	yes	no	don't know	yes	yes	no	yes	don't know	no	don't know	no
267	INTERVENTION	29	hausa	married	monogamy	permanentresident	none	none	0	2	yes	yes	yes	yes	yes	yes	yes	yes	yes	yes	yes	yes	yes	yes	yes	yes	yes	yes	yes	yes	yes	yes	yes	yes	yes	yes	yes	yes	yes	yes	no	no	yes	no	yes	no	yes	yes	no
268	INTERVENTION	30	marghi	married	polygamy	permanentresident	none	none	0	3	yes	yes	yes	yes	yes	yes	yes	yes	yes	yes	yes	yes	yes	yes	no	no	no	yes	no	no	no	no	no	yes	yes	no	no	yes	yes	no	yes	no	yes	no	yes	no	yes	no	yes
269	INTERVENTION	18	fulani	married	monogamy	permanentresident	secondary	none	0	1	yes	yes	yes	yes	yes	yes	yes	yes	yes	yes	yes	yes	yes	yes	yes	yes	yes	yes	yes	yes	yes	yes	yes	yes	yes	yes	no	no	yes	yes	yes	no	yes	no	no	yes	yes	no	no
270	INTERVENTION	35	kanuri	married	monogamy	permanentresident	tertiary	government	40000	2	yes	yes	yes	yes	yes	yes	yes	yes	yes	yes	yes	yes	yes	yes	yes	no	no	no	no	no	no	no	yes	don't know	yes	yes	no	yes	no	yes	no	yes	yes	yes	yes	no	yes	no	yes
271	INTERVENTION	26	shuwa	married	polygamy	permanentresident	none	none	0	1	yes	no	yes	yes	yes	yes	yes	yes	yes	yes	yes	yes	yes	no	yes	yes	yes	yes	yes	yes	yes	yes	yes	yes	yes	yes	yes	yes	no	yes	no	no	yes	yes	yes	yes	yes	don't know	don't know
272	CONTROL	27	others	married	monogamy	permanentresident	secondary	self-emplyed	3000	2	yes	no	yes	no	yes	yes	yes	yes	no	yes	yes	yes	yes	yes	don't know	yes	yes	yes	yes	yes	no	no	no	no	no	yes	no	yes	no	don't know	don't know	don't know	yes	yes	yes	yes	yes	yes	no
273	CONTROL	36	kanuri	married	monogamy	permanentresident	none	self-emplyed	10000	1	yes	no	no	no	no	yes	yes	yes	yes	yes	yes	yes	yes	yes	no	yes	no	no	yes	yes	yes	yes	don't know	don't know	yes	no	yes	no	no	no	yes	no	yes	yes	yes	no	yes	no	yes
274	CONTROL	25	kanuri	married	monogamy	permanentresident	tertiary	self-emplyed	3000	2	yes	yes	yes	yes	yes	yes	yes	yes	yes	yes	yes	yes	yes	yes	no	yes	yes	yes	yes	no	yes	yes	yes	yes	yes	no	no	yes	don't know	no	no	no	no	no	yes	no	don't know	don't know	yes
275	CONTROL	18	kanuri	married	monogamy	IDP	none	none	0	2	yes	no	no	no	no	yes	yes	yes	yes	yes	yes	yes	yes	no	yes	yes	no	no	yes	yes	no	no	yes	yes	yes	yes	no	no	no	no	yes	no	yes	no	yes	no	yes	no	yes
276	INTERVENTION	27	marghi	married	monogamy	permanentresident	tertiary	government	15000	1	yes	yes	yes	no	yes	yes	yes	no	yes	no	yes	yes	yes	no	yes	yes	yes	yes	yes	yes	yes	no	no	no	yes	no	no	don't know	no	don't know	no	don't know	yes	yes	yes	yes	yes	don't know	no
277	INTERVENTION	21	others	married	monogamy	permanentresident	secondary	none	0	1	yes	yes	yes	yes	yes	yes	yes	yes	yes	yes	yes	yes	yes	yes	yes	no	no	no	no	no	no	no	no	no	yes	no	no	yes	yes	yes	no	no	yes	no	yes	no	yes	yes	no
278	INTERVENTION	18	hausa	married	monogamy	permanentresident	primary	none	0	1	yes	yes	yes	yes	yes	yes	yes	yes	yes	yes	yes	yes	yes	yes	yes	no	no	no	no	don't know	don't know	don't know	don't know	no	yes	yes	yes	yes	yes	no	yes	don't know	yes	no	yes	no	don't know	no	no
279	INTERVENTION	23	hausa	married	monogamy	permanentresident	none	student	0	1	yes	yes	no	no	no	yes	yes	yes	no	yes	yes	yes	yes	yes	yes	yes	yes	yes	yes	yes	yes	yes	yes	yes	yes	yes	yes	yes	yes	no	don't know	don't know	no	yes	yes	no	yes	no	don't know
280	CONTROL	20	kanuri	married	monogamy	permanentresident	secondary	none	0	2	yes	no	no	no	no	yes	yes	yes	yes	no	yes	yes	yes	no	yes	no	yes	yes	yes	don't know	don't know	yes	yes	yes	no	yes	no	yes	yes	don't know	don't know	don't know	yes	yes	yes	no	no	don't know	don't know
281	CONTROL	27	kanuri	married	polygamy	IDP	none	self-emplyed	3000	1	yes	no	no	no	no	yes	yes	yes	yes	yes	yes	yes	yes	yes	yes	yes	yes	yes	yes	yes	yes	yes	yes	yes	yes	yes	no	no	no	no	yes	no	yes	no	yes	yes	no	no	yes
282	INTERVENTION	37	others	married	monogamy	permanentresident	primary	none	0	1	yes	no	no	no	no	yes	yes	yes	yes	yes	yes	yes	yes	yes	yes	yes	yes	yes	yes	yes	yes	yes	yes	yes	yes	yes	no	no	no	no	yes	no	yes	no	yes	yes	no	no	yes
283	INTERVENTION	19	babur	married	monogamy	permanentresident	none	none	0	1	yes	no	no	yes	yes	yes	yes	yes	yes	yes	yes	yes	no	no	yes	yes	yes	yes	yes	yes	yes	yes	yes	yes	yes	yes	yes	yes	no	yes	no	no	yes	yes	yes	yes	yes	don't know	don't know
284	INTERVENTION	17	others	married	polygamy	permanentresident	secondary	none	0	2	yes	yes	yes	yes	yes	yes	yes	yes	yes	yes	yes	yes	yes	yes	yes	yes	yes	yes	yes	yes	yes	no	yes	yes	yes	yes	yes	yes	yes	don't know	yes	don't know	yes	don't know	yes	don't know	no	yes	yes
285	INTERVENTION	25	hausa	married	monogamy	permanentresident	none	private	6000	1	yes	yes	yes	yes	yes	yes	yes	yes	yes	no	yes	yes	yes	don't know	yes	yes	yes	don't know	yes	yes	yes	yes	yes	yes	no	yes	yes	yes	yes	no	don't know	no	no	yes	no	yes	don't know	no	don't know
286	CONTROL	29	kanuri	married	monogamy	permanentresident	tertiary	government	45000	1	yes	yes	yes	yes	yes	yes	yes	yes	yes	yes	yes	yes	yes	yes	yes	yes	yes	yes	yes	yes	yes	yes	no	no	no	no	no	no	no	yes	yes	yes	yes	no	yes	no	yes	no	yes
287	CONTROL	22	babur	married	monogamy	permanentresident	tertiary	none	0	1	yes	no	yes	no	don't know	no	yes	no	yes	no	yes	yes	yes	yes	yes	yes	yes	yes	yes	don't know	don't know	don't know	no	no	yes	yes	no	yes	no	yes	no	no	no	yes	no	yes	no	don't know	don't know
288	INTERVENTION	25	kanuri	married	monogamy	permanentresident	none	self-emplyed	6000	2	yes	yes	yes	no	yes	no	yes	yes	yes	no	don't know	yes	no	no	no	yes	yes	yes	yes	yes	no	no	don't know	no	no	no	yes	no	yes	yes	yes	no	no	no	yes	yes	no	yes	don't know
289	CONTROL	30	kanuri	married	polygamy	permanentresident	none	none	0	2	yes	yes	yes	yes	yes	yes	yes	yes	yes	yes	yes	yes	yes	yes	yes	no	no	no	yes	yes	yes	yes	yes	yes	yes	yes	no	don't know	don't know	yes	no	no	yes	no	don't know	no	yes	no	yes
290	CONTROL	35	fulani	married	monogamy	permanentresident	tertiary	self-emplyed	2000	3	yes	yes	yes	no	yes	yes	yes	yes	no	yes	yes	yes	no	no	yes	yes	no	no	no	no	don't know	don't know	don't know	don't know	no	yes	no	yes	don't know	yes	no	no	yes	yes	no	yes	yes	no	no
291	CONTROL	22	kanuri	married	monogamy	permanentresident	none	none	0	1	yes	yes	yes	yes	yes	yes	yes	yes	yes	yes	yes	yes	yes	yes	yes	yes	don't know	don't know	don't know	don't know	yes	yes	yes	yes	yes	yes	yes	yes	don't know	don't know	don't know	don't know	yes	don't know	yes	yes	don't know	don't know	don't know
292	CONTROL	26	others	married	monogamy	permanentresident	primary	self-emplyed	12000	2	yes	yes	yes	no	no	yes	yes	yes	yes	yes	yes	yes	yes	no	don't know	yes	yes	yes	yes	don't know	don't know	don't know	yes	yes	yes	yes	no	no	yes	no	yes	no	yes	no	no	yes	yes	no	yes
293	INTERVENTION	20	others	married	monogamy	permanentresident	secondary	self-emplyed	12000	1	yes	yes	yes	don't know	don't know	yes	yes	yes	no	yes	yes	yes	yes	yes	yes	yes	yes	yes	yes	don't know	yes	no	yes	yes	yes	yes	yes	yes	no	yes	don't know	don't know	no	no	yes	yes	don't know	yes	don't know
294	INTERVENTION	27	kanuri	married	monogamy	IDP	none	none	0	2	yes	don't know	don't know	yes	yes	yes	yes	yes	don't know	don't know	yes	yes	yes	don't know	yes	don't know	don't know	don't know	don't know	no	yes	yes	don't know	don't know	don't know	don't know	don't know	don't know	don't know	don't know	yes	don't know	don't know	yes	yes	don't know	yes	yes	don't know
295	INTERVENTION	20	kanuri	married	monogamy	permanentresident	none	none	0	3	yes	yes	yes	yes	yes	yes	yes	yes	yes	yes	yes	yes	yes	yes	yes	yes	yes	yes	no	no	no	no	don't know	don't know	yes	yes	no	yes	yes	yes	no	no	yes	no	yes	no	yes	no	yes
296	CONTROL	25	marghi	married	monogamy	permanentresident	none	none	0	1	yes	no	yes	no	no	yes	yes	yes	yes	yes	yes	yes	yes	no	yes	don't know	yes	no	yes	no	no	no	no	no	yes	yes	don't know	yes	no	yes	don't know	don't know	yes	yes	yes	yes	yes	don't know	don't know
297	CONTROL	25	others	married	monogamy	IDP	primary	none	0	3	yes	yes	yes	yes	yes	yes	yes	yes	yes	yes	yes	yes	yes	yes	don't know	no	yes	yes	yes	yes	yes	yes	yes	no	yes	yes	no	yes	yes	yes	no	no	yes	no	yes	no	yes	yes	no
298	INTERVENTION	22	kanuri	married	monogamy	permanentresident	primary	none	0	2	no	no	no	no	no	yes	yes	yes	yes	yes	yes	yes	yes	yes	yes	yes	yes	yes	yes	yes	yes	yes	yes	yes	yes	yes	don't know	no	no	no	yes	no	yes	no	yes	no	yes	no	yes
299	INTERVENTION	34	others	married	monogamy	IDP	primary	self-emplyed	5000	1	yes	no	yes	no	no	yes	yes	yes	yes	no	yes	yes	no	yes	yes	yes	yes	yes	yes	yes	yes	yes	yes	yes	yes	yes	no	no	no	no	don't know	don't know	yes	yes	yes	no	yes	don't know	don't know
300	CONTROL	22	kanuri	married	monogamy	permanentresident	none	none	0	1	yes	yes	yes	yes	yes	yes	yes	yes	yes	yes	yes	yes	yes	yes	yes	yes	yes	no	don't know	don't know	don't know	don't know	yes	yes	don't know	don't know	don't know	don't know	don't know	don't know	don't know	don't know	don't know	don't know	don't know	don't know	don't know	don't know	don't know
301	INTERVENTION	28	kanuri	married	monogamy	permanentresident	secondary	none	0	2	yes	yes	no	no	no	yes	no	no	no	no	no	no	no	no	no	yes	yes	no	no	no	no	no	yes	yes	yes	yes	no	no	no	yes	no	no	no	yes	no	no	no	don't know	don't know
302	INTERVENTION	30	others	married	monogamy	permanentresident	none	none	0	1	yes	yes	yes	yes	yes	yes	yes	yes	yes	yes	yes	yes	yes	yes	yes	yes	yes	yes	yes	yes	yes	yes	yes	yes	no	yes	no	yes	no	no	no	yes	yes	no	yes	no	yes	no	yes
303	CONTROL	28	hausa	married	monogamy	permanentresident	secondary	self-emplyed	4000	1	yes	yes	no	no	no	yes	yes	yes	yes	yes	yes	yes	yes	no	yes	yes	yes	yes	yes	don't know	yes	yes	yes	yes	yes	yes	yes	no	no	yes	no	no	yes	no	yes	no	no	no	yes
304	INTERVENTION	28	kanuri	married	monogamy	IDP	none	none	0	3	yes	yes	no	no	no	yes	no	no	no	no	yes	yes	yes	yes	yes	yes	yes	yes	yes	no	don't know	no	no	don't know	yes	yes	no	yes	no	no	yes	no	yes	no	yes	no	yes	no	yes
305	INTERVENTION	19	marghi	married	monogamy	permanentresident	none	none	0	1	yes	yes	yes	yes	yes	yes	yes	yes	yes	yes	yes	yes	yes	yes	yes	no	no	no	no	no	no	no	yes	don't know	yes	yes	no	yes	yes	yes	no	no	no	yes	no	yes	yes	no	yes
306	INTERVENTION	18	kanuri	married	monogamy	permanentresident	none	none	0	1	yes	no	no	no	no	yes	yes	yes	yes	yes	yes	yes	yes	no	yes	yes	yes	yes	yes	yes	yes	no	no	no	no	yes	no	yes	no	don't know	don't know	don't know	yes	yes	no	yes	no	no	no
307	CONTROL	27	kanuri	married	monogamy	permanentresident	secondary	self-emplyed	7000	2	yes	no	no	yes	no	yes	yes	yes	yes	yes	yes	yes	yes	no	yes	yes	yes	yes	yes	yes	yes	no	yes	yes	yes	yes	yes	yes	yes	no	no	yes	no	yes	yes	no	no	don't know	don't know
308	CONTROL	25	fulani	married	monogamy	permanentresident	tertiary	self-emplyed	1000	1	yes	no	no	no	no	no	yes	no	no	no	no	no	no	no	yes	yes	yes	yes	yes	don't know	yes	yes	yes	yes	yes	yes	don't know	yes	don't know	yes	no	no	no	yes	yes	no	no	don't know	don't know
309	CONTROL	24	babur	married	monogamy	permanentresident	tertiary	government	30000	1	yes	no	no	no	no	no	no	no	no	no	no	no	no	don't know	no	no	yes	yes	yes	don't know	don't know	don't know	don't know	don't know	yes	yes	no	yes	no	no	no	yes	no	yes	no	yes	yes	no	yes
310	INTERVENTION	25	kanuri	married	monogamy	IDP	none	none	0	1	yes	don't know	don't know	no	don't know	no	yes	yes	no	don't know	yes	yes	yes	no	don't know	don't know	no	yes	yes	yes	don't know	no	yes	yes	no	yes	no	don't know	yes	yes	no	no	don't know	yes	no	yes	no	don't know	don't know
311	INTERVENTION	30	kanuri	married	polygamy	permanentresident	secondary	self-emplyed	2500	3	yes	yes	yes	yes	yes	yes	yes	yes	yes	yes	yes	yes	yes	yes	yes	yes	yes	no	yes	yes	yes	yes	yes	yes	yes	yes	no	yes	no	no	yes	no	yes	yes	yes	yes	yes	no	yes
312	INTERVENTION	26	others	married	monogamy	permanentresident	none	none	0	1	yes	no	no	no	yes	don't know	yes	yes	yes	yes	yes	yes	yes	no	yes	yes	yes	yes	no	no	no	yes	yes	yes	no	no	no	no	no	no	yes	no	yes	no	yes	no	no	yes	no
313	CONTROL	30	kanuri	married	monogamy	permanentresident	none	self-emplyed	7000	1	yes	no	no	no	no	yes	yes	yes	yes	yes	yes	yes	yes	yes	yes	yes	yes	yes	yes	yes	yes	yes	yes	yes	yes	yes	yes	no	yes	no	yes	yes	yes	no	yes	no	yes	no	yes
314	INTERVENTION	31	others	married	monogamy	permanentresident	tertiary	self-emplyed	30000	1	yes	yes	yes	yes	yes	yes	yes	yes	yes	yes	yes	yes	yes	yes	yes	yes	yes	yes	no	no	no	no	yes	yes	yes	yes	no	yes	yes	yes	no	no	yes	no	yes	no	yes	yes	no
315	CONTROL	36	kanuri	married	polygamy	permanentresident	secondary	none	0	2	yes	yes	yes	yes	yes	yes	yes	yes	yes	yes	yes	yes	no	yes	yes	yes	yes	yes	yes	yes	yes	yes	yes	yes	yes	yes	yes	yes	no	yes	no	no	don't know	don't know	yes	no	yes	don't know	don't know
316	CONTROL	28	hausa	married	monogamy	permanentresident	tertiary	self-emplyed	50000	1	yes	no	no	no	no	yes	yes	yes	yes	yes	yes	yes	yes	no	yes	yes	yes	yes	yes	yes	yes	yes	yes	yes	yes	yes	yes	no	no	yes	no	no	yes	yes	yes	no	yes	no	yes
317	INTERVENTION	23	fulani	married	monogamy	IDP	primary	self-emplyed	20000	1	no	don't know	don't know	don't know	no	yes	yes	yes	yes	yes	yes	yes	yes	yes	no	yes	yes	yes	yes	yes	yes	no	yes	don't know	yes	yes	yes	yes	yes	no	no	no	yes	don't know	yes	don't know	yes	don't know	don't know
318	INTERVENTION	20	hausa	married	monogamy	permanentresident	none	self-emplyed	10000	2	yes	yes	yes	yes	yes	yes	yes	yes	yes	yes	yes	yes	yes	yes	yes	yes	yes	yes	no	no	no	no	yes	yes	yes	yes	yes	yes	don't know	yes	no	no	no	yes	yes	no	yes	don't know	don't know
319	INTERVENTION	32	fulani	married	polygamy	IDP	secondary	none	0	2	yes	no	no	no	no	yes	yes	yes	no	yes	yes	yes	yes	no	yes	yes	yes	yes	yes	yes	no	no	yes	yes	yes	yes	no	yes	no	yes	no	no	yes	yes	yes	no	yes	don't know	don't know
320	CONTROL	20	kanuri	married	monogamy	permanentresident	secondary	none	0	1	yes	yes	no	no	no	yes	yes	yes	yes	yes	yes	yes	yes	yes	no	yes	yes	no	no	no	no	yes	no	no	no	no	no	yes	yes	yes	no	no	yes	no	yes	no	yes	no	yes
321	CONTROL	22	babur	married	polygamy	permanentresident	none	self-emplyed	5000	2	yes	yes	yes	yes	yes	yes	yes	yes	no	yes	no	no	don't know	no	yes	yes	yes	yes	yes	yes	yes	yes	yes	yes	yes	yes	no	yes	no	no	yes	no	yes	no	yes	yes	no	yes	no
322	INTERVENTION	21	hausa	married	polygamy	IDP	none	none	0	2	yes	yes	yes	yes	yes	yes	yes	yes	yes	yes	yes	yes	yes	yes	yes	yes	yes	yes	yes	yes	yes	no	no	no	yes	yes	no	yes	yes	no	no	yes	no	yes	yes	no	yes	no	yes
323	CONTROL	30	babur	married	monogamy	permanentresident	primary	none	0	3	yes	yes	yes	yes	yes	yes	yes	yes	yes	no	no	no	no	no	no	yes	no	yes	yes	yes	yes	no	yes	yes	yes	yes	no	yes	yes	yes	no	no	no	yes	no	yes	yes	yes	no
324	INTERVENTION	23	others	married	monogamy	permanentresident	none	none	19000	1	yes	yes	yes	yes	yes	yes	yes	yes	yes	yes	yes	yes	yes	yes	yes	yes	yes	yes	yes	yes	yes	yes	no	no	yes	yes	no	yes	don't know	don't know	don't know	don't know	don't know	no	yes	no	yes	no	yes
325	CONTROL	19	shuwa	married	polygamy	permanentresident	primary	none	0	2	yes	no	no	no	no	no	no	no	no	no	no	no	no	no	no	don't know	yes	yes	yes	yes	don't know	don't know	don't know	don't know	yes	yes	no	yes	yes	yes	no	no	no	yes	no	yes	yes	no	yes
326	INTERVENTION	31	hausa	married	polygamy	IDP	secondary	none	0	1	yes	yes	yes	yes	yes	yes	yes	yes	yes	yes	yes	yes	yes	yes	yes	yes	yes	yes	yes	yes	yes	yes	yes	yes	yes	yes	yes	no	yes	yes	no	no	no	yes	yes	no	no	yes	no
327	CONTROL	30	marghi	married	polygamy	permanentresident	none	self-emplyed	8000	2	yes	no	don't know	don't know	don't know	yes	yes	yes	yes	yes	yes	yes	yes	no	don't know	no	yes	yes	yes	yes	yes	yes	yes	yes	yes	yes	yes	yes	yes	no	yes	no	no	yes	yes	no	yes	no	yes
328	INTERVENTION	20	kanuri	married	monogamy	permanentresident	none	none	0	1	yes	yes	yes	yes	yes	yes	yes	yes	yes	yes	yes	yes	yes	don't know	don't know	no	no	yes	yes	yes	yes	yes	yes	yes	yes	yes	yes	no	yes	don't know	don't know	don't know	don't know	don't know	don't know	yes	don't know	don't know	don't know
329	CONTROL	20	kanuri	married	monogamy	permanentresident	secondary	none	0	1	yes	yes	yes	yes	yes	yes	yes	yes	yes	yes	yes	yes	yes	yes	yes	yes	no	no	no	yes	yes	yes	yes	yes	yes	no	no	yes	yes	no	no	no	yes	no	yes	no	no	yes	no
330	INTERVENTION	17	kanuri	married	monogamy	permanentresident	primary	none	0	1	yes	yes	yes	yes	yes	yes	yes	yes	no	no	yes	no	no	no	no	no	no	no	no	no	no	no	yes	yes	yes	don't know	yes	yes	yes	yes	yes	no	yes	no	no	yes	yes	yes	no
331	INTERVENTION	18	babur	married	polygamy	permanentresident	none	government	20000	2	yes	no	no	no	yes	yes	yes	no	yes	yes	yes	no	yes	no	no	no	yes	yes	yes	don't know	don't know	don't know	don't know	don't know	yes	yes	yes	yes	yes	yes	no	no	yes	yes	no	no	yes	don't know	yes
332	INTERVENTION	20	kanuri	married	monogamy	permanentresident	secondary	none	0	1	yes	yes	yes	no	yes	yes	yes	yes	yes	don't know	no	yes	yes	yes	yes	yes	yes	yes	yes	yes	no	yes	yes	yes	yes	yes	yes	yes	no	yes	no	no	yes	no	yes	no	yes	yes	no
333	CONTROL	30	kanuri	married	monogamy	permanentresident	none	none	0	2	yes	no	no	no	no	no	no	no	no	no	no	no	no	no	yes	no	yes	yes	yes	don't know	don't know	don't know	don't know	don't know	yes	yes	no	yes	yes	yes	no	no	no	yes	yes	no	no	yes	no
334	INTERVENTION	21	kanuri	married	monogamy	permanentresident	none	none	0	2	yes	yes	yes	yes	yes	yes	yes	yes	yes	yes	yes	yes	yes	yes	don't know	don't know	don't know	don't know	no	no	yes	yes	no	no	yes	yes	don't know	yes	no	yes	no	don't know	yes	no	no	yes	yes	no	yes
335	CONTROL	36	shuwa	married	monogamy	permanentresident	none	none	0	2	no	don't know	no	don't know	no	no	no	no	no	no	don't know	don't know	don't know	don't know	no	no	no	no	no	no	no	no	no	no	no	no	no	no	yes	no	yes	no	no	no	no	no	no	no	no
336	INTERVENTION	35	shuwa	married	monogamy	permanentresident	none	self-emplyed	7000	1	yes	no	no	no	no	yes	yes	yes	yes	yes	yes	yes	yes	yes	yes	yes	yes	yes	yes	yes	yes	yes	yes	yes	yes	yes	no	no	no	no	yes	no	yes	yes	yes	yes	no	no	yes
337	CONTROL	37	fulani	married	monogamy	permanentresident	none	none	0	2	yes	yes	yes	no	no	yes	yes	yes	yes	yes	yes	yes	yes	yes	yes	yes	yes	yes	yes	no	no	no	yes	yes	yes	yes	yes	no	yes	no	yes	no	no	yes	yes	no	yes	don't know	don't know
338	INTERVENTION	22	kanuri	widowed		IDP	none	none	0	1	yes	yes	no	yes	no	yes	yes	no	don't know	yes	don't know	don't know	don't know	no	yes	no	don't know	don't know	don't know	no	no	don't know	don't know	don't know	yes	yes	no	yes	no	don't know	don't know	don't know	yes	yes	no	yes	no	don't know	don't know
339	INTERVENTION	36	others	married	polygamy	permanentresident	primary	private	2500	1	yes	yes	yes	yes	yes	yes	yes	yes	yes	yes	yes	yes	yes	yes	yes	yes	yes	yes	yes	yes	yes	yes	yes	yes	yes	yes	no	yes	don't know	don't know	don't know	don't know	don't know	yes	yes	no	yes	no	yes
340	INTERVENTION	30	kanuri	married	monogamy	IDP	none	self-emplyed	2000	2	yes	yes	no	no	no	yes	yes	yes	yes	yes	yes	yes	yes	no	yes	yes	yes	yes	yes	yes	yes	yes	yes	yes	yes	yes	no	yes	no	yes	no	no	no	yes	no	yes	don't know	don't know	don't know
341	INTERVENTION	25	hausa	married	monogamy	permanentresident	primary	none	0	2	yes	no	yes	yes	no	yes	yes	no	no	yes	yes	yes	don't know	no	yes	no	yes	yes	yes	yes	yes	yes	no	yes	yes	no	yes	yes	no	no	yes	no	no	yes	yes	yes	yes	no	don't know
342	CONTROL	20	kanuri	married	monogamy	permanentresident	secondary	self-emplyed	1500	3	yes	yes	yes	yes	yes	yes	yes	yes	yes	yes	yes	yes	yes	yes	yes	yes	yes	yes	yes	yes	yes	yes	yes	yes	yes	yes	yes	yes	yes	yes	yes	yes	don't know	don't know	yes	don't know	don't know	yes	yes
343	CONTROL	23	others	married	monogamy	IDP	none	none	0	1	don't know	don't know	don't know	don't know	don't know	don't know	don't know	don't know	yes	yes	yes	yes	yes	yes	yes	yes	yes	yes	yes	yes	yes	yes	yes	yes	yes	yes	no	yes	yes	no	no	yes	no	yes	don't know	don't know	yes	no	yes
344	INTERVENTION	20	kanuri	married	polygamy	IDP	secondary	private	5000	2	yes	yes	yes	no	no	yes	yes	yes	yes	yes	yes	yes	yes	yes	yes	yes	yes	yes	yes	yes	yes	yes	yes	yes	yes	yes	no	yes	yes	yes	no	no	yes	no	no	yes	yes	yes	no
345	INTERVENTION	30	marghi	married	monogamy	permanentresident	secondary	self-emplyed	20000	1	yes	yes	yes	yes	yes	yes	yes	yes	yes	yes	yes	yes	yes	yes	yes	yes	yes	yes	yes	yes	no	don't know	don't know	yes	yes	yes	yes	yes	yes	no	yes	no	yes	no	yes	don't know	yes	don't know	yes
346	INTERVENTION	28	kanuri	married	monogamy	IDP	secondary	none	0	2	yes	no	no	no	no	yes	yes	no	yes	no	yes	yes	yes	no	yes	yes	yes	yes	yes	yes	yes	yes	yes	yes	yes	no	yes	yes	no	no	yes	don't know	don't know	yes	yes	no	yes	yes	no
347	CONTROL	25	kanuri	married	monogamy	permanentresident	none	self-emplyed	8000	2	yes	no	no	no	no	yes	yes	yes	yes	yes	yes	yes	yes	yes	no	no	no	no	yes	yes	yes	yes	yes	yes	yes	no	no	no	no	no	yes	no	yes	no	yes	no	no	no	yes
348	INTERVENTION	30	kanuri	married	polygamy	permanentresident	none	none	0	1	yes	yes	yes	yes	yes	yes	yes	yes	yes	yes	yes	yes	yes	no	yes	yes	yes	yes	yes	yes	yes	yes	yes	yes	yes	yes	yes	yes	yes	no	yes	yes	no	no	don't know	yes	no	yes	no
349	CONTROL	33	fulani	married	polygamy	permanentresident	primary	self-emplyed	1500	1	yes	yes	yes	yes	yes	yes	yes	yes	yes	yes	yes	yes	no	no	yes	yes	no	yes	yes	no	no	no	yes	no	yes	yes	no	yes	yes	yes	don't know	don't know	yes	yes	yes	no	yes	yes	no
350	INTERVENTION	39	others	married	monogamy	IDP	none	none	0	1	yes	yes	no	yes	no	yes	yes	yes	no	yes	yes	yes	no	yes	no	yes	no	yes	yes	yes	yes	yes	yes	yes	yes	no	no	yes	no	yes	no	no	yes	yes	yes	yes	yes	yes	no
351	INTERVENTION	22	kanuri	married	monogamy	permanentresident	secondary	none	0	1	yes	yes	yes	yes	yes	yes	yes	yes	yes	yes	yes	yes	yes	yes	yes	yes	yes	yes	yes	yes	yes	yes	yes	yes	yes	yes	yes	yes	yes	no	no	yes	no	yes	yes	yes	yes	yes	yes
352	INTERVENTION	33	fulani	married	polygamy	IDP	secondary	none	0	1	yes	yes	yes	no	yes	yes	yes	yes	yes	no	yes	no	yes	yes	yes	yes	yes	yes	yes	yes	yes	yes	yes	yes	yes	yes	yes	yes	yes	yes	no	no	yes	yes	no	yes	yes	no	no
353	INTERVENTION	25	fulani	married	monogamy	IDP	secondary	self-emplyed	4000	1	yes	no	no	no	no	yes	yes	yes	yes	yes	no	yes	yes	yes	yes	yes	yes	yes	yes	yes	yes	no	yes	yes	no	no	yes	no	no	yes	no	no	yes	no	yes	no	yes	yes	no
354	CONTROL	23	others	married	monogamy	IDP	tertiary	student	0	1	yes	yes	yes	yes	no	yes	no	no	yes	no	yes	yes	yes	no	no	yes	no	no	yes	yes	yes	don't know	don't know	don't know	no	yes	no	yes	no	don't know	don't know	don't know	yes	yes	no	yes	don't know	don't know	don't know
355	INTERVENTION	24	babur	married	monogamy	permanentresident	secondary	private	15000	2	yes	yes	yes	yes	yes	yes	yes	yes	no	yes	yes	yes	yes	yes	no	no	no	no	no	no	no	no	no	no	yes	yes	no	yes	don't know	yes	no	no	no	yes	no	yes	yes	no	yes
356	INTERVENTION	30	kanuri	married	monogamy	permanentresident	none	none	0	1	no	no	no	no	no	no	no	no	no	no	no	no	no	no	no	don't know	don't know	don't know	don't know	don't know	don't know	don't know	don't know	don't know	don't know	yes	yes	yes	yes	yes	no	no	no	yes	yes	no	yes	no	yes
357	CONTROL	32	hausa	married	monogamy	permanentresident	primary	self-emplyed	5500	1	yes	no	no	no	no	no	no	no	no	no	no	no	no	no	yes	no	no	yes	yes	don't know	don't know	don't know	don't know	yes	yes	yes	no	yes	no	yes	no	no	yes	yes	yes	no	yes	yes	no
358	INTERVENTION	24	kanuri	married	monogamy	permanentresident	tertiary	self-emplyed	2000	3	yes	no	no	no	no	yes	yes	yes	no	don't know	yes	yes	yes	don't know	yes	no	yes	yes	yes	yes	yes	yes	yes	no	yes	yes	no	yes	no	yes	don't know	don't know	don't know	yes	yes	don't know	yes	yes	no
359	CONTROL	28	kanuri	married	monogamy	IDP	none	none	0	2	yes	yes	yes	yes	yes	yes	yes	yes	yes	yes	yes	yes	yes	yes	yes	yes	yes	yes	yes	yes	yes	don't know	don't know	don't know	yes	yes	no	yes	don't know	no	yes	no	yes	no	no	yes	no	don't know	don't know
360	CONTROL	30	hausa	married	monogamy	permanentresident	primary	self-emplyed	5000	2	yes	yes	yes	yes	yes	yes	yes	yes	yes	yes	yes	yes	yes	no	no	no	no	yes	yes	yes	yes	yes	yes	no	yes	yes	yes	yes	yes	yes	no	no	no	yes	no	yes	yes	don't know	don't know
361	INTERVENTION	22	kanuri	married	polygamy	IDP	none	none	0	3	no	no	yes	yes	yes	yes	yes	yes	yes	no	yes	yes	yes	yes	yes	yes	yes	yes	yes	don't know	no	no	don't know	don't know	don't know	don't know	don't know	yes	don't know	don't know	don't know	yes	no	no	no	no	don't know	don't know	don't know
362	CONTROL	19	kanuri	married	monogamy	permanentresident	secondary	none	0	2	yes	yes	no	yes	yes	yes	no	yes	yes	no	yes	yes	yes	no	no	no	no	no	no	no	no	no	don't know	don't know	no	yes	no	yes	yes	don't know	don't know	don't know	yes	yes	no	no	yes	no	no
363	INTERVENTION	22	kanuri	married	monogamy	permanentresident	none	none	0	1	yes	yes	yes	yes	yes	yes	yes	yes	yes	yes	yes	yes	yes	yes	don't know	yes	yes	yes	yes	no	no	no	yes	no	no	yes	no	yes	no	yes	no	no	no	yes	no	yes	yes	no	yes
364	CONTROL	37	others	married	monogamy	IDP	primary	self-emplyed	10000	2	yes	yes	yes	yes	yes	yes	yes	yes	yes	yes	yes	yes	yes	yes	yes	yes	yes	yes	yes	yes	yes	yes	yes	yes	yes	yes	yes	yes	yes	don't know	don't know	don't know	don't know	don't know	don't know	don't know	yes	yes	don't know
365	INTERVENTION	27	fulani	married	monogamy	permanentresident	secondary	self-emplyed	9000	2	yes	yes	yes	yes	yes	yes	yes	yes	yes	yes	yes	yes	yes	yes	yes	yes	yes	yes	yes	yes	yes	yes	no	no	no	yes	no	yes	yes	no	yes	no	yes	don't know	yes	no	yes	no	yes
366	INTERVENTION	26	kanuri	married	polygamy	permanentresident	none	government	19000	1	yes	yes	yes	yes	yes	yes	yes	yes	yes	yes	yes	yes	yes	yes	don't know	don't know	don't know	don't know	don't know	don't know	don't know	don't know	don't know	don't know	don't know	yes	no	yes	yes	yes	yes	no	no	yes	no	yes	yes	no	yes
367	INTERVENTION	18	hausa	married	monogamy	permanentresident	secondary	none	0	1	yes	no	yes	yes	no	yes	yes	yes	no	yes	yes	yes	yes	no	don't know	don't know	don't know	don't know	don't know	don't know	no	don't know	don't know	don't know	yes	yes	no	no	no	yes	no	no	no	yes	yes	yes	yes	no	yes
368	INTERVENTION	23	shuwa	married	monogamy	permanentresident	secondary	self-emplyed	4000	3	yes	yes	yes	yes	yes	yes	yes	yes	yes	yes	yes	yes	yes	yes	yes	yes	yes	yes	yes	yes	yes	yes	don't know	don't know	yes	yes	no	yes	yes	yes	no	no	no	yes	no	yes	yes	no	yes
369	CONTROL	30	kanuri	married	monogamy	IDP	none	none	0	1	yes	no	no	no	no	no	no	no	no	no	no	no	no	no	no	yes	yes	yes	yes	don't know	don't know	don't know	don't know	don't know	yes	yes	no	no	no	yes	no	no	no	yes	yes	no	yes	yes	yes
370	CONTROL	20	kanuri	married	polygamy	permanentresident	secondary	self-emplyed	2000	1	yes	no	don't know	no	yes	yes	no	yes	yes	no	no	no	no	no	no	yes	don't know	don't know	don't know	don't know	don't know	yes	yes	no	yes	yes	no	yes	no	yes	no	no	yes	no	yes	no	no	don't know	don't know
371	CONTROL	26	babur	married	monogamy	permanentresident	tertiary	self-emplyed	17000	1	yes	don't know	yes	yes	yes	yes	yes	yes	yes	yes	yes	yes	yes	no	yes	yes	yes	yes	yes	don't know	don't know	yes	yes	yes	yes	yes	yes	no	no	no	yes	no	no	yes	no	yes	yes	no	yes
372	CONTROL	30	fulani	married	polygamy	permanentresident	none	none	0	1	yes	yes	yes	yes	yes	yes	yes	yes	yes	yes	yes	yes	yes	yes	yes	yes	yes	yes	yes	yes	yes	yes	don't know	don't know	yes	yes	no	yes	yes	yes	no	no	no	yes	no	yes	yes	yes	no
[truncated: 288 more columns]
